# Supplementary material for: Enhanced recombinant protein production in CHO cell continuous cultures under growth-inhibiting conditions is associated with an arrested cell cycle in G1/G0 phase
Source: PLoS One. 2022 Nov 14;17(11):e0277620. doi: 10.1371/journal.pone.0277620 (PMC9662745; doi:10.1371/journal.pone.0277620)
Supplement: S1 File — (XLSX) [file pone.0277620.s001.xlsx]

## Sheet: data1-raw.data.RMA-GENE-FULL - 
Probe Set ID	150225_CONTROL4_(CHOGene-2_0-st).rma-gene-full-Signal	150225_CONTROL4_(CHOGene-2_0-st).rma-gene-full-Detection	150225_C_(CHOGene-2_0-st).rma-gene-full-Signal	150225_C_(CHOGene-2_0-st).rma-gene-full-Detection	150225_E3_(CHOGene-2_0-st).rma-gene-full-Signal	150225_E3_(CHOGene-2_0-st).rma-gene-full-Detection	150225_G3_(CHOGene-2_0-st).rma-gene-full-Signal	150225_G3_(CHOGene-2_0-st).rma-gene-full-Detection	150225_G4_(CHOGene-2_0-st).rma-gene-full-Signal	150225_G4_(CHOGene-2_0-st).rma-gene-full-Detection	150225_M3_(CHOGene-2_0-st).rma-gene-full-Signal	150225_M3_(CHOGene-2_0-st).rma-gene-full-Detection	150225_M4_(CHOGene-2_0-st).rma-gene-full-Signal	150225_M4_(CHOGene-2_0-st).rma-gene-full-Detection	150225_O3_(CHOGene-2_0-st).rma-gene-full-Signal	150225_O3_(CHOGene-2_0-st).rma-gene-full-Detection	150225_O4_(CHOGene-2_0-st).rma-gene-full-Signal	150225_O4_(CHOGene-2_0-st).rma-gene-full-Detection	Gene Accession	Gene Symbol	Gene Description	Cytoband	mRNA Accession	mRNA Source	mRna - Description	mRNA Assignment Score	mRNA Assignment Coverage	mRNA - Direct Probes	mRNA - Possible Probes	mRNA - xhyb	UniGene ID	UniGene Expression Information	Chromosome	Strand	Start	Stop	SwissProt mRna Accession	SwissProt accession	GO Biological Process ID	GO Biological Process Term	GO Biological Process Evidence	GO Cellular Component ID	GO Cellular Component Term	GO Cellular Component Evidence	GO Molecular Function ID	GO Molecular Function Term	GO Molecular Function Evidence	Pathway Source	Pathway Name
17951396	4.95077	A	4.78755	A	4.7285	A	4.88992	A	4.89532	A	4.88992	A	4.90462	A	4.88992	A	4.93502	A	---	---	---	---	EGV91138	ENSEMBL	I79_026280	100	100	23	23	FALSE	---	---	gi344062563	+	7	183	---	---	---	---	---	---	---	---	---	---	---	---	---
17951398	2.31707	A	2.21947	A	2.15502	A	2.50978	A	1.98765	A	2.43198	A	2.11648	A	2.00343	A	2.15502	A	---	---	---	---	EGV91139	ENSEMBL	I79_026279	100	100	22	22	FALSE	---	---	gi344063368	+	2	190	---	---	---	---	---	---	---	---	---	---	---	---	---
17951402	9.81356	A	9.99046	A	9.88418	A	10.065	A	9.82041	A	9.81295	A	9.46222	A	9.56028	A	9.38546	A	---	---	---	---	EGV91140	ENSEMBL	I79_026277	100	100	25	25	FALSE	---	---	gi344070430	+	3	197	---	---	---	---	---	---	---	---	---	---	---	---	---
17951404	5.76325	A	5.96405	A	6.21804	A	5.68598	A	5.72397	A	6.23156	A	5.96405	A	6.11001	A	5.82958	A	---	---	---	---	EGV91141	ENSEMBL	I79_026275	100	100	9	9	FALSE	---	---	gi344071988	-	34	222	---	---	---	---	---	---	---	---	---	---	---	---	---
17951408	7.69775	A	8.06603	A	8.10167	A	8.39567	A	8.13761	A	7.81825	A	7.94163	A	8.38908	A	8.38841	A	---	---	---	---	EGW13108	ENSEMBL	I79_016349	100	100	25	25	FALSE	---	---	gi344075924	+	48	227	---	---	---	---	---	---	---	---	---	---	---	---	---
17951410	7.40832	A	7.48276	A	7.08984	A	7.5367	A	7.88696	A	7.36395	A	7.61228	A	7.77612	A	7.82286	A	---	---	---	---	EGV91143	ENSEMBL	I79_026272	100	100	21	21	FALSE	---	---	gi344077383	-	23	178	---	---	---	---	---	---	---	---	---	---	---	---	---
17951412	7.0459	A	7.07542	A	6.78605	A	7.19915	A	7.28119	A	7.15826	A	7.19915	A	7.27908	A	7.50453	A	---	---	---	---	EGV91144	ENSEMBL	I79_026271	100	100	25	25	FALSE	---	---	gi344078184	+	36	236	---	---	---	---	---	---	---	---	---	---	---	---	---
17951416	4.22372	A	4.30189	A	4.22372	A	4.48084	A	4.20979	A	4.02339	A	4.0324	A	4.43823	A	4.22372	A	---	---	---	---	EGV91145	ENSEMBL	I79_026269	100	100	25	25	FALSE	---	---	gi344081474	-	46	210	---	---	---	---	---	---	---	---	---	---	---	---	---
17951420	10.5705	A	10.3478	A	10.6732	A	11.2041	A	11.268	A	10.988	A	10.8684	A	11.7629	A	11.8289	A	---	---	---	---	EGV91146	ENSEMBL	I79_026267	100	100	19	19	FALSE	---	---	gi344085120	+	39	275	---	---	---	---	---	---	---	---	---	---	---	---	---
17951422	4.76611	A	5.13014	A	4.97108	A	4.88992	A	4.7176	A	5.04891	A	5.43818	A	4.85022	A	4.90982	A	---	---	---	---	EGV91147	ENSEMBL	I79_026266	100	100	25	25	FALSE	---	---	gi344085422	+	80	289	---	---	---	---	---	---	---	---	---	---	---	---	---
17951426	6.41168	A	6.64858	A	6.63194	A	6.91598	A	6.73598	A	6.79157	A	6.79157	A	7.04959	A	6.95143	A	---	---	---	---	EGV91148	ENSEMBL	I79_026264	100	100	21	21	FALSE	---	---	gi344087160	+	23	208	---	---	---	---	---	---	---	---	---	---	---	---	---
17951442	9.4527	A	9.26549	A	9.19118	A	9.10352	A	9.27324	A	8.81534	A	8.53763	A	8.47675	A	8.13109	A	---	---	---	---	EGV91150	ENSEMBL	I79_026256	100	100	20	20	FALSE	---	---	gi344093247	-	33	344	---	---	---	---	---	---	---	---	---	---	---	---	---
17951446	8.0586	A	8.17952	A	8.01205	A	7.75881	A	8.02624	A	7.8268	A	7.65605	A	7.48634	A	7.35435	A	---	---	---	---	EGV91151	ENSEMBL	I79_026254	100	100	23	23	FALSE	---	---	gi344093393	-	113	319	---	---	---	---	---	---	---	---	---	---	---	---	---
17951452	5.83647	A	6.03469	A	6.03287	A	5.87914	A	6.15275	A	6.05701	A	5.72579	A	6.22397	A	5.9421	A	---	---	---	---	EGV91152	ENSEMBL	I79_026250	100	100	8	8	FALSE	---	---	gi344094295	+	17	247	---	---	---	---	---	---	---	---	---	---	---	---	---
17951454	5.35135	A	5.28376	A	5.62067	A	5.4261	A	5.43559	A	5.43826	A	5.52831	A	5.46845	A	5.54256	A	---	---	---	---	EGV91153	ENSEMBL	I79_026249	100	100	17	17	FALSE	---	---	gi344094333	-	48	206	---	---	---	---	---	---	---	---	---	---	---	---	---
17951456	5.31885	A	5.58037	A	5.27539	A	5.46755	A	5.43775	A	5.28321	A	5.29624	A	5.31885	A	5.29649	A	---	---	---	---	EGV91154	ENSEMBL	I79_026248	100	100	22	22	FALSE	---	---	gi344095989	+	146	364	---	---	---	---	---	---	---	---	---	---	---	---	---
17951460	10.8102	A	10.4477	A	11.1107	A	11.1391	A	10.8878	A	11.0814	A	11.1687	A	11.1771	A	11.2078	A	---	---	---	---	EGV91155	ENSEMBL	I79_026246	100	100	23	23	FALSE	---	---	gi344098498	-	104	289	---	---	---	---	---	---	---	---	---	---	---	---	---
17951462	6.82673	A	6.64838	A	6.62584	A	6.68311	A	6.70955	A	6.52801	A	6.76307	A	6.70984	A	6.78435	A	---	---	---	---	EGV91156	ENSEMBL	I79_026245	100	100	21	21	FALSE	---	---	gi344098762	-	176	337	---	---	---	---	---	---	---	---	---	---	---	---	---
17951468	9.63426	A	9.91136	A	10.2011	A	9.82542	A	9.90173	A	9.78696	A	10.0257	A	9.7723	A	10.0005	A	---	---	---	---	EGV91157	ENSEMBL	I79_026242	100	100	24	24	FALSE	---	---	gi344099577	-	140	340	---	---	---	---	---	---	---	---	---	---	---	---	---
17951474	7.01397	A	7.51662	A	6.77942	A	6.57433	A	6.63792	A	6.95009	A	6.82836	A	7.06977	A	6.90408	A	---	---	---	---	EGV91158	ENSEMBL	I79_026239	100	100	23	23	FALSE	---	---	gi344104043	+	137	412	---	---	---	---	---	---	---	---	---	---	---	---	---
17951478	3.55284	A	3.54371	A	3.79225	A	4.01701	A	3.53807	A	3.61622	A	3.51399	A	3.83833	A	3.65583	A	---	---	---	---	EGW15240	ENSEMBL	I79_026237	100	100	24	24	FALSE	---	---	gi344104469	-	248	415	---	---	---	---	---	---	---	---	---	---	---	---	---
17951480	7.26015	A	7.18261	A	7.29732	A	7.37149	A	7.18261	A	6.98001	A	7.18261	A	7.0454	A	6.98187	A	---	---	---	---	EGV91159	ENSEMBL	I79_026236	100	100	23	23	FALSE	---	---	gi344104966	-	162	341	---	---	---	---	---	---	---	---	---	---	---	---	---
17951482	6.63118	A	6.65189	A	6.85587	A	6.98923	A	6.82399	A	6.90862	A	6.85587	A	7.0312	A	6.89488	A	---	---	---	---	EGV91160	ENSEMBL	I79_026235	100	100	16	16	FALSE	---	---	gi344105251	-	116	271	---	---	---	---	---	---	---	---	---	---	---	---	---
17951484	2.31702	A	2.27461	A	2.34008	A	2.42477	A	2.68838	A	2.3867	A	2.49569	A	2.56135	A	2.3012	A	---	---	---	---	EGV91161	ENSEMBL	I79_026234	100	100	24	24	FALSE	---	---	gi344105810	-	171	365	---	---	---	---	---	---	---	---	---	---	---	---	---
17951490	10.8177	A	10.8257	A	11.1398	A	10.6189	A	10.6844	A	11.0233	A	10.8438	A	10.606	A	10.7123	A	---	---	---	---	EGW05368	ENSEMBL	I79_026231	100	100	13	13	FALSE	---	---	gi344107629	-	149	355	---	---	---	---	---	---	---	---	---	---	---	---	---
17951492	6.20675	A	5.93294	A	6.53564	A	6.27662	A	6.12052	A	6.38173	A	6.37382	A	6.28492	A	6.24233	A	---	---	---	---	EGV91162	ENSEMBL	I79_026230	100	100	24	24	FALSE	---	---	gi344107985	+	53	301	---	---	---	---	---	---	---	---	---	---	---	---	---
17951494	6.11177	A	6.01058	A	6.16103	A	6.01058	A	5.93809	A	5.99725	A	6.16284	A	5.9626	A	6.01058	A	---	---	---	---	EGW07019	ENSEMBL	I79_015818	100	100	25	25	FALSE	---	---	gi344108024	-	186	356	---	---	---	---	---	---	---	---	---	---	---	---	---
17951496	8.55342	A	9.54023	A	8.19754	A	8.66494	A	8.88497	A	8.35438	A	8.52768	A	8.38314	A	8.3782	A	---	---	---	---	EGV91166	ENSEMBL	I79_026228	100	100	21	21	FALSE	---	---	gi344109173	-	103	315	---	---	---	---	---	---	---	---	---	---	---	---	---
17951498	4.07449	A	4.20257	A	4.07449	A	4.18026	A	4.39654	A	3.83588	A	3.71621	A	4.20132	A	3.95999	A	---	---	---	---	EGV91165	ENSEMBL	I79_026227	100	100	25	25	FALSE	---	---	gi344109173	+	191	346	---	---	---	---	---	---	---	---	---	---	---	---	---
17951500	5.28795	A	5.32293	A	5.32293	A	5.64144	A	6.00028	A	5.34406	A	5.26054	A	5.18537	A	5.27482	A	---	---	---	---	EGV91164	ENSEMBL	I79_026226	100	100	24	24	FALSE	---	---	gi344109210	-	49	360	---	---	---	---	---	---	---	---	---	---	---	---	---
17951502	9.02257	A	9.02257	A	8.93462	A	8.71564	A	8.85325	A	9.38451	A	9.02257	A	9.30286	A	9.0788	A	---	---	---	---	EGV94860	ENSEMBL	I79_004667	100	100	25	25	FALSE	---	---	gi344109602	-	136	390	---	---	---	---	---	---	---	---	---	---	---	---	---
17951506	7.29885	A	7.43878	A	7.30479	A	7.12385	A	7.28728	A	7.28728	A	7.47161	A	7.2554	A	6.81804	A	---	---	---	---	EGV91168	ENSEMBL	I79_026223	100	100	25	25	FALSE	---	---	gi344110846	-	216	368	---	---	---	---	---	---	---	---	---	---	---	---	---
17951508	6.97099	A	6.83537	A	6.81711	A	6.82638	A	6.83537	A	6.83537	A	6.96321	A	6.87767	A	6.79266	A	---	---	---	---	EGV91167	ENSEMBL	I79_026222	100	100	22	22	FALSE	---	---	gi344110846	+	236	391	---	---	---	---	---	---	---	---	---	---	---	---	---
17951512	5.06748	A	5.01014	A	5.01359	A	4.92281	A	4.86268	A	4.79163	A	4.80225	A	4.5795	A	4.45977	A	---	---	---	---	EGV91169	ENSEMBL	I79_026220	100	100	25	25	FALSE	---	---	gi344111702	-	196	408	---	---	---	---	---	---	---	---	---	---	---	---	---
17951516	9.49304	A	9.46938	A	9.79662	A	9.32307	A	9.43412	A	9.46938	A	9.63831	A	9.35225	A	9.18265	A	---	---	---	---	EGV91170	ENSEMBL	I79_026218	100	100	15	15	FALSE	---	---	gi344114697	-	78	272	---	---	---	---	---	---	---	---	---	---	---	---	---
17951518	9.31198	A	9.4398	A	8.61196	A	8.87347	A	9.4478	A	9.24323	A	9.26387	A	9.33859	A	9.30088	A	---	---	---	---	EGV91171	ENSEMBL	I79_026217	100	100	22	22	FALSE	---	---	gi344114813	-	236	421	---	---	---	---	---	---	---	---	---	---	---	---	---
17951524	6.40014	A	6.50758	A	6.76971	A	6.69626	A	6.48081	A	7.03622	A	6.82295	A	6.92811	A	6.50381	A	---	---	---	---	EGV91172	ENSEMBL	I79_026214	100	100	23	23	FALSE	---	---	gi344115768	+	301	507	---	---	---	---	---	---	---	---	---	---	---	---	---
17951528	5.95583	A	6.26022	A	6.22649	A	6.01203	A	5.70097	A	6.5622	A	6.51832	A	6.42574	A	6.52428	A	---	---	---	---	EGV91173	ENSEMBL	I79_026211	100	100	25	25	FALSE	---	---	gi344116962	+	296	478	---	---	---	---	---	---	---	---	---	---	---	---	---
17951532	6.88072	A	6.79193	A	6.80023	A	6.85845	A	6.40415	A	6.83023	A	7.07812	A	7.10247	A	7.06238	A	---	---	---	---	EGV91174	ENSEMBL	I79_026210	100	100	22	22	FALSE	---	---	gi344117139	+	53	208	---	---	---	---	---	---	---	---	---	---	---	---	---
17951534	5.47104	A	5.13732	A	5.25589	A	5.24329	A	5.37932	A	5.23563	A	5.26192	A	5.21665	A	5.22671	A	---	---	---	---	EGV91175	ENSEMBL	I79_026209	100	100	22	22	FALSE	---	---	gi344117659	-	343	555	---	---	---	---	---	---	---	---	---	---	---	---	---
17951536	6.21124	A	6.93584	A	5.71711	A	5.82454	A	6.091	A	5.57008	A	5.5323	A	5.08548	A	5.09395	A	---	---	---	---	EGV91176	ENSEMBL	I79_026208	100	100	25	25	FALSE	---	---	gi344117869	-	220	453	---	---	---	---	---	---	---	---	---	---	---	---	---
17951538	7.87675	A	7.86475	A	7.88888	A	7.86475	A	7.86475	A	7.72056	A	8.11884	A	7.75923	A	8.03844	A	---	---	---	---	EGW15285	ENSEMBL	I79_026207	100	100	25	25	FALSE	---	---	gi344118307	+	153	416	---	---	---	---	---	---	---	---	---	---	---	---	---
17951540	9.14733	A	9.11436	A	9.04654	A	8.58906	A	8.88048	A	9.26288	A	9.19619	A	9.34288	A	9.14728	A	---	---	---	---	EGV92677	ENSEMBL	I79_007456	96	96	24	25	FALSE	---	---	gi344119012	-	261	413	---	---	---	---	---	---	---	---	---	---	---	---	---
17951542	10.2004	A	10.1045	A	10.2481	A	10.5393	A	10.7463	A	10.0516	A	10.0245	A	10.323	A	10.5092	A	---	---	---	---	EGV91178	ENSEMBL	I79_026205	100	100	25	25	FALSE	---	---	gi344119230	+	138	308	---	---	---	---	---	---	---	---	---	---	---	---	---
17951544	4.04557	A	3.95556	A	3.95556	A	3.95556	A	3.91056	A	4.15952	A	3.88369	A	3.88369	A	3.81361	A	---	---	---	---	EGV91179	ENSEMBL	I79_026204	100	100	25	25	FALSE	---	---	gi344119581	+	84	248	---	---	---	---	---	---	---	---	---	---	---	---	---
17951548	7.72182	A	7.54608	A	7.26692	A	7.77242	A	8.08647	A	7.65149	A	7.38276	A	8.03089	A	7.86555	A	---	---	---	---	EGV91180	ENSEMBL	I79_026201	100	100	22	22	FALSE	---	---	gi344119671	+	119	310	---	---	---	---	---	---	---	---	---	---	---	---	---
17951550	7.93203	A	7.60358	A	7.90552	A	8.02454	A	8.1814	A	7.83768	A	8.02454	A	8.11356	A	8.0879	A	---	---	---	---	EGV91181	ENSEMBL	I79_026202	100	100	24	24	FALSE	---	---	gi344119671	+	330	551	---	---	---	---	---	---	---	---	---	---	---	---	---
17951552	4.44763	A	4.41937	A	4.34451	A	4.42398	A	4.37377	A	4.60844	A	4.44698	A	4.18848	A	4.4494	A	---	---	---	---	EGV91182	ENSEMBL	I79_026200	100	100	18	18	FALSE	---	---	gi344121029	-	294	626	---	---	---	---	---	---	---	---	---	---	---	---	---
17951554	4.3408	A	4.3408	A	4.29639	A	4.46729	A	4.28633	A	4.3408	A	4.38872	A	4.3408	A	4.05014	A	---	---	---	---	EGV91183	ENSEMBL	I79_026199	100	100	25	25	FALSE	---	---	gi344121264	-	131	361	---	---	---	---	---	---	---	---	---	---	---	---	---
17951558	6.90264	A	6.40793	A	6.94511	A	7.64692	A	7.24447	A	7.27917	A	7.21916	A	7.46075	A	7.25981	A	---	---	---	---	EGV91184	ENSEMBL	I79_026197	100	100	25	25	FALSE	---	---	gi344122295	+	232	420	---	---	---	---	---	---	---	---	---	---	---	---	---
17951560	7.91292	A	7.65408	A	7.0508	A	7.77262	A	7.84046	A	7.52774	A	7.54687	A	7.63319	A	7.37316	A	---	---	---	---	EGV91185	ENSEMBL	I79_026196	100	100	22	22	FALSE	---	---	gi344122369	+	188	367	---	---	---	---	---	---	---	---	---	---	---	---	---
17951562	8.13501	A	8.63702	A	8.02503	A	8.25655	A	8.57139	A	8.07995	A	7.75059	A	7.91965	A	8.04836	A	---	---	---	---	EGV91186	ENSEMBL	I79_026195	100	100	24	24	FALSE	---	---	gi344122425	+	210	500	---	---	---	---	---	---	---	---	---	---	---	---	---
17951564	5.62929	A	6.08008	A	6.22582	A	6.38773	A	5.95055	A	5.7892	A	6.02561	A	6.40901	A	6.06886	A	---	---	---	---	EGV91187	ENSEMBL	I79_026194	100	100	24	24	FALSE	---	---	gi344122743	-	383	598	---	---	---	---	---	---	---	---	---	---	---	---	---
17951568	6.31906	A	6.40633	A	5.82727	A	6.10026	A	6.50749	A	5.88117	A	6.14445	A	6.11335	A	6.28426	A	---	---	---	---	EGV91188	ENSEMBL	I79_026192	100	100	21	21	FALSE	---	---	gi344123028	-	119	379	---	---	---	---	---	---	---	---	---	---	---	---	---
17951570	6.62765	A	6.29992	A	6.92508	A	6.90885	A	6.39865	A	6.72068	A	6.82413	A	6.72412	A	6.16456	A	---	---	---	---	EGV91189	ENSEMBL	I79_026191	100	100	24	24	FALSE	---	---	gi344123692	-	123	305	---	---	---	---	---	---	---	---	---	---	---	---	---
17951572	8.33992	A	8.25951	A	8.23406	A	8.46568	A	8.90364	A	8.08584	A	8.47228	A	9.29951	A	9.66004	A	---	---	---	---	EGV91190	ENSEMBL	I79_026190	100	100	25	25	FALSE	---	---	gi344123828	-	441	611	---	---	---	---	---	---	---	---	---	---	---	---	---
17951574	9.41053	A	9.32886	A	9.42817	A	9.48982	A	9.74288	A	9.32886	A	9.14293	A	9.11436	A	9.16715	A	---	---	---	---	EGV91191	ENSEMBL	I79_026189	100	100	25	25	FALSE	---	---	gi344124503	-	20	379	---	---	---	---	---	---	---	---	---	---	---	---	---
17951576	6.67551	A	6.27515	A	6.72651	A	6.97606	A	6.96185	A	6.26058	A	6.53246	A	6.67563	A	7.20804	A	---	---	---	---	EGV91192	ENSEMBL	I79_026188	100	100	12	12	FALSE	---	---	gi344125423	+	424	612	---	---	---	---	---	---	---	---	---	---	---	---	---
17951578	6.72155	A	6.39431	A	6.66785	A	6.87524	A	7.16796	A	6.94188	A	6.52829	A	7.28261	A	7.08049	A	---	---	---	---	EGV91193	ENSEMBL	I79_026187	100	100	24	24	FALSE	---	---	gi344126165	-	260	619	---	---	---	---	---	---	---	---	---	---	---	---	---
17951580	6.03791	A	5.87548	A	5.70912	A	5.93048	A	5.8239	A	5.89723	A	5.79006	A	5.86651	A	5.93142	A	---	---	---	---	EGV91195	ENSEMBL	I79_026186	100	100	22	22	FALSE	---	---	gi344126989	-	241	447	---	---	---	---	---	---	---	---	---	---	---	---	---
17951582	8.55252	A	8.5812	A	8.62877	A	8.84025	A	8.83001	A	8.47489	A	8.47702	A	8.21232	A	8.47632	A	---	---	---	---	EGV91194	ENSEMBL	I79_026185	100	100	23	23	FALSE	---	---	gi344126989	+	285	629	---	---	---	---	---	---	---	---	---	---	---	---	---
17951584	10.5431	A	10.533	A	10.6899	A	11.0462	A	11.0783	A	10.9704	A	10.8417	A	11.5949	A	11.6268	A	---	---	---	---	EGV91196	ENSEMBL	I79_026184	100	100	17	17	FALSE	---	---	gi344127308	-	591	758	---	---	---	---	---	---	---	---	---	---	---	---	---
17951586	7.93327	A	7.95594	A	8.04343	A	8.36318	A	8.48676	A	7.82361	A	7.78573	A	7.60539	A	7.93282	A	---	---	---	---	EGV91197	ENSEMBL	I79_026183	100	100	16	16	FALSE	---	---	gi344127340	-	336	533	---	---	---	---	---	---	---	---	---	---	---	---	---
17951590	9.25366	A	9.06962	A	9.21978	A	9.20958	A	9.05466	A	9.35856	A	9.12266	A	9.27864	A	9.07975	A	---	---	---	---	EGV91198	ENSEMBL	I79_026181	100	100	25	25	FALSE	---	---	gi344128038	+	557	769	---	---	---	---	---	---	---	---	---	---	---	---	---
17951596	8.06991	A	7.19287	A	8.30926	A	8.12956	A	7.68696	A	8.54302	A	8.45593	A	7.99697	A	8.03612	A	---	---	---	---	EGV91199	ENSEMBL	I79_026178	100	100	21	21	FALSE	---	---	gi344130046	+	168	419	---	---	---	---	---	---	---	---	---	---	---	---	---
17951598	3.68461	A	3.43003	A	3.50031	A	3.76652	A	3.73021	A	3.5303	A	4.35875	A	3.58427	A	3.56182	A	---	---	---	---	EGV92681	ENSEMBL	I79_007460	100	100	25	25	FALSE	---	---	gi344130670	-	14	196	---	---	---	---	---	---	---	---	---	---	---	---	---
17951600	5.44648	A	5.55593	A	5.48262	A	5.95981	A	5.55593	A	5.55347	A	5.98083	A	5.75906	A	5.83678	A	---	---	---	---	EGV91201	ENSEMBL	I79_026176	100	100	22	22	FALSE	---	---	gi344130940	-	314	472	---	---	---	---	---	---	---	---	---	---	---	---	---
17951602	6.00283	A	5.79094	A	6.03787	A	5.80971	A	5.90268	A	5.93009	A	6.1859	A	5.75282	A	6.07577	A	---	---	---	---	EGV91202	ENSEMBL	I79_026175	100	100	25	25	FALSE	---	---	gi344131725	-	373	537	---	---	---	---	---	---	---	---	---	---	---	---	---
17951606	5.66497	A	5.74751	A	5.74787	A	5.90766	A	5.5885	A	5.75851	A	5.93122	A	5.926	A	5.94922	A	---	---	---	---	EGV91203	ENSEMBL	I79_026173	100	100	24	24	FALSE	---	---	gi344132252	+	107	346	---	---	---	---	---	---	---	---	---	---	---	---	---
17951608	9.85163	A	9.71632	A	9.59312	A	10.4118	A	10.1679	A	10.1945	A	10.0065	A	10.4687	A	10.3054	A	---	---	---	---	EGV91204	ENSEMBL	I79_026172	100	100	21	21	FALSE	---	---	gi344132695	+	77	235	---	---	---	---	---	---	---	---	---	---	---	---	---
17951610	5.00211	A	5.04356	A	5.1691	A	5.04356	A	5.31515	A	4.78547	A	5.08578	A	4.89687	A	4.95873	A	---	---	---	---	EGV91206	ENSEMBL	I79_026170	100	100	17	17	FALSE	---	---	gi344132785	+	55	222	---	---	---	---	---	---	---	---	---	---	---	---	---
17951612	6.83826	A	6.83826	A	6.83826	A	6.66777	A	7.00854	A	6.83826	A	6.95047	A	6.83826	A	6.7869	A	---	---	---	---	EGV91207	ENSEMBL	I79_026171	100	100	21	21	FALSE	---	---	gi344132785	-	445	639	---	---	---	---	---	---	---	---	---	---	---	---	---
17951616	6.10486	A	5.92789	A	5.95133	A	5.79113	A	6.24514	A	5.80941	A	6.08813	A	5.90827	A	5.95133	A	---	---	---	---	EGV91205	ENSEMBL	I79_026169	100	100	24	24	FALSE	---	---	gi344132821	-	358	591	---	---	---	---	---	---	---	---	---	---	---	---	---
17951618	5.5531	A	5.37843	A	4.73788	A	5.24726	A	5.44022	A	5.0666	A	5.24664	A	5.34125	A	5.19993	A	---	---	---	---	EGV91208	ENSEMBL	I79_026166	100	100	18	18	FALSE	---	---	gi344133491	-	114	455	---	---	---	---	---	---	---	---	---	---	---	---	---
17951620	5.77231	A	5.71855	A	5.76919	A	5.91712	A	5.79682	A	5.81716	A	5.691	A	5.47351	A	6.10751	A	---	---	---	---	EGV91209	ENSEMBL	I79_026167	100	100	22	22	FALSE	---	---	gi344133491	+	644	796	---	---	---	---	---	---	---	---	---	---	---	---	---
17951622	9.85921	A	9.79427	A	9.30894	A	9.61565	A	9.71505	A	9.04702	A	9.67263	A	9.27716	A	9.20171	A	---	---	---	---	EGV91210	ENSEMBL	I79_026165	100	100	24	24	FALSE	---	---	gi344134384	+	29	265	---	---	---	---	---	---	---	---	---	---	---	---	---
17951624	10.1595	A	10.6493	A	10.1926	A	10.1757	A	10.5311	A	10.3321	A	10.3906	A	10.2757	A	10.4198	A	---	---	---	---	EGW15352	ENSEMBL	I79_026164	100	100	25	25	FALSE	---	---	gi344134747	+	55	222	---	---	---	---	---	---	---	---	---	---	---	---	---
17951628	6.17828	A	6.57461	A	6.51514	A	6.50351	A	6.37612	A	6.74948	A	6.72228	A	6.53147	A	6.53147	A	---	---	---	---	EGV91211	ENSEMBL	I79_026162	100	100	25	25	FALSE	---	---	gi344135241	-	199	417	---	---	---	---	---	---	---	---	---	---	---	---	---
17951632	10.4927	A	10.6279	A	10.6509	A	10.659	A	10.5434	A	10.9083	A	10.7614	A	10.9222	A	11.0132	A	---	---	---	---	EGV91212	ENSEMBL	I79_026160	100	100	23	23	FALSE	---	---	gi344135790	-	245	430	---	---	---	---	---	---	---	---	---	---	---	---	---
17951634	8.68052	A	8.85957	A	8.7171	A	8.93483	A	9.12353	A	8.73953	A	8.82298	A	9.01953	A	8.85667	A	---	---	---	---	EGV91213	ENSEMBL	I79_026159	100	100	24	24	FALSE	---	---	gi344135914	+	278	505	---	---	---	---	---	---	---	---	---	---	---	---	---
17951636	6.28567	A	6.5288	A	6.01085	A	6.23243	A	6.3021	A	6.25824	A	6.23243	A	6.24461	A	5.8935	A	---	---	---	---	EGW15274	ENSEMBL	I79_026158	100	100	13	13	FALSE	---	---	gi344136576	+	206	746	---	---	---	---	---	---	---	---	---	---	---	---	---
17951639	5.07083	A	5.33946	A	5.31089	A	5.30889	A	5.29554	A	5.37033	A	5.29554	A	5.29554	A	5.29404	A	---	---	---	---	EGW15306	ENSEMBL	I79_026157	100	100	24	24	FALSE	---	---	gi344137113	+	75	236	---	---	---	---	---	---	---	---	---	---	---	---	---
17951643	7.44968	A	8.15625	A	6.94011	A	6.79989	A	7.9041	A	6.83826	A	6.88238	A	6.54121	A	6.29324	A	---	---	---	---	EGV91214	ENSEMBL	I79_026155	100	100	23	23	FALSE	---	---	gi344137721	-	497	703	---	---	---	---	---	---	---	---	---	---	---	---	---
17951647	6.04861	A	6.05124	A	5.75559	A	5.8575	A	6.02793	A	5.3869	A	5.40329	A	5.68331	A	5.53281	A	---	---	---	---	EGV91215	ENSEMBL	I79_026152	100	100	21	21	FALSE	---	---	gi344137940	+	366	680	---	---	---	---	---	---	---	---	---	---	---	---	---
17951649	5.89143	A	5.61961	A	5.63258	A	5.6516	A	5.59475	A	5.61207	A	5.60606	A	5.62094	A	5.45953	A	---	---	---	---	EGV91216	ENSEMBL	I79_026153	100	100	22	22	FALSE	---	---	gi344137959	+	327	608	---	---	---	---	---	---	---	---	---	---	---	---	---
17951651	9.20909	A	8.8162	A	9.16312	A	9.17551	A	9.30018	A	8.81848	A	8.86031	A	9.0795	A	9.09006	A	---	---	---	---	EGV91217	ENSEMBL	I79_026151	100	100	13	13	FALSE	---	---	gi344138178	+	348	967	---	---	---	---	---	---	---	---	---	---	---	---	---
17951655	5.58297	A	5.32653	A	5.77605	A	4.98205	A	5.39297	A	5.37585	A	5.3728	A	5.06006	A	5.36863	A	---	---	---	---	EGV91218	ENSEMBL	I79_026150	100	100	8	8	FALSE	---	---	gi344138253	-	168	772	---	---	---	---	---	---	---	---	---	---	---	---	---
17951659	6.49201	A	6.82049	A	6.61832	A	6.69997	A	6.53474	A	6.72079	A	6.55474	A	6.91577	A	6.58855	A	---	---	---	---	EGV91219	ENSEMBL	I79_026148	100	100	24	24	FALSE	---	---	gi344138409	+	459	638	---	---	---	---	---	---	---	---	---	---	---	---	---
17951661	9.50806	A	9.62581	A	9.38415	A	9.57639	A	9.66204	A	9.36944	A	9.57714	A	9.52547	A	9.54858	A	---	---	---	---	EGV91220	ENSEMBL	I79_026147	100	100	10	10	FALSE	---	---	gi344138690	-	276	727	---	---	---	---	---	---	---	---	---	---	---	---	---
17951664	6.80627	A	6.69381	A	6.54302	A	6.85615	A	7.04752	A	6.48428	A	6.44505	A	6.6814	A	6.7133	A	---	---	---	---	EGV91221	ENSEMBL	I79_026146	100	100	20	20	FALSE	---	---	gi344138767	-	117	404	---	---	---	---	---	---	---	---	---	---	---	---	---
17951666	4.60653	A	4.44503	A	4.81797	A	4.90277	A	4.99628	A	4.85294	A	4.84875	A	4.67384	A	4.5594	A	---	---	---	---	EGV91222	ENSEMBL	I79_026145	100	100	23	23	FALSE	---	---	gi344138901	+	660	824	---	---	---	---	---	---	---	---	---	---	---	---	---
17951668	4.31174	A	4.07141	A	4.37713	A	4.21795	A	4.65615	A	4.21795	A	4.21795	A	4.09146	A	3.84519	A	---	---	---	---	EGV91223	ENSEMBL	I79_026144	100	100	17	17	FALSE	---	---	gi344139000	-	871	1029	---	---	---	---	---	---	---	---	---	---	---	---	---
17951670	8.36303	A	8.5848	A	8.25849	A	8.38978	A	8.48939	A	8.15764	A	8.27666	A	8.12783	A	8.27	A	---	---	---	---	EGV91224	ENSEMBL	I79_026143	100	100	24	24	FALSE	---	---	gi344139219	-	439	789	---	---	---	---	---	---	---	---	---	---	---	---	---
17951672	5.10455	A	5.02123	A	4.96969	A	5.0133	A	5.3146	A	4.85157	A	4.97137	A	4.94049	A	4.74595	A	---	---	---	---	EGV91225	ENSEMBL	I79_026142	100	100	16	16	FALSE	---	---	gi344139244	+	119	758	---	---	---	---	---	---	---	---	---	---	---	---	---
17951675	4.22714	A	4.22714	A	4.14639	A	4.11232	A	3.92684	A	4.43212	A	4.22714	A	4.45256	A	4.24416	A	---	---	---	---	EGV91226	ENSEMBL	I79_026140	100	100	23	23	FALSE	---	---	gi344139499	+	420	647	---	---	---	---	---	---	---	---	---	---	---	---	---
17951677	7.49753	A	7.64776	A	7.27632	A	7.40744	A	7.49348	A	6.96531	A	7.43186	A	7.15452	A	7.39171	A	---	---	---	---	EGV91229	ENSEMBL	I79_026139	100	100	23	23	FALSE	---	---	gi344139671	+	335	550	---	---	---	---	---	---	---	---	---	---	---	---	---
17951679	5.93403	A	5.8269	A	5.87682	A	5.70029	A	5.6885	A	5.84627	A	5.84351	A	5.70908	A	5.86146	A	---	---	---	---	EGV91227	ENSEMBL	I79_026137	100	100	24	24	FALSE	---	---	gi344139676	+	572	889	---	---	---	---	---	---	---	---	---	---	---	---	---
17951681	7.40585	A	7.41233	A	7.53999	A	7.57289	A	7.58435	A	7.31213	A	7.08925	A	7.35311	A	7.40904	A	---	---	---	---	EGV91228	ENSEMBL	I79_026138	100	100	24	24	FALSE	---	---	gi344139676	-	690	959	---	---	---	---	---	---	---	---	---	---	---	---	---
17951683	10.2631	A	10.0278	A	9.85041	A	10.2127	A	10.0509	A	10.3713	A	10.1314	A	10.1363	A	10.1065	A	---	---	---	---	EGV91230	ENSEMBL	I79_026136	100	100	24	24	FALSE	---	---	gi344139702	-	840	1040	---	---	---	---	---	---	---	---	---	---	---	---	---
17951685	5.19828	A	5.01411	A	4.99915	A	4.8784	A	5.36384	A	5.01411	A	5.16455	A	4.8076	A	4.70902	A	---	---	---	---	EGV91231	ENSEMBL	I79_026135	100	100	21	21	FALSE	---	---	gi344139748	-	272	448	---	---	---	---	---	---	---	---	---	---	---	---	---
17951687	7.57743	A	7.07454	A	7.71392	A	7.65202	A	7.43908	A	7.88153	A	7.68131	A	7.83789	A	7.97348	A	---	---	---	---	EGV91232	ENSEMBL	I79_026134	100	100	13	13	FALSE	---	---	gi344139887	-	320	744	---	---	---	---	---	---	---	---	---	---	---	---	---
17951692	4.43767	A	4.56839	A	4.42906	A	4.23026	A	4.37317	A	4.30416	A	4.0982	A	4.35737	A	4.02452	A	---	---	---	---	EGV91233	ENSEMBL	I79_026132	100	100	20	20	FALSE	---	---	gi344140062	+	4	279	---	---	---	---	---	---	---	---	---	---	---	---	---
17951694	5.00481	A	4.76774	A	4.97839	A	4.64811	A	4.85631	A	4.46011	A	4.68163	A	4.82281	A	4.47036	A	---	---	---	---	EGV91234	ENSEMBL	I79_026131	100	100	24	24	FALSE	---	---	gi344140070	-	147	317	---	---	---	---	---	---	---	---	---	---	---	---	---
17951696	4.58841	A	4.58841	A	4.58841	A	4.7908	A	4.70717	A	4.63409	A	4.14331	A	4.38537	A	4.56292	A	---	---	---	---	EGV91235	ENSEMBL	I79_026130	100	100	18	18	FALSE	---	---	gi344140138	-	481	1040	---	---	---	---	---	---	---	---	---	---	---	---	---
17951698	4.4175	A	4.41897	A	3.97668	A	4.97061	A	4.90665	A	4.56111	A	4.32028	A	4.96105	A	4.59622	A	---	---	---	---	EGV91236	ENSEMBL	I79_026129	100	100	18	18	FALSE	---	---	gi344140332	+	696	848	---	---	---	---	---	---	---	---	---	---	---	---	---
17951700	8.65539	A	9.00781	A	9.00948	A	8.46794	A	8.09688	A	9.28533	A	8.93704	A	8.46423	A	8.35365	A	---	---	---	---	EGV91237	ENSEMBL	I79_026128	100	100	23	23	FALSE	---	---	gi344140409	+	434	586	---	---	---	---	---	---	---	---	---	---	---	---	---
17951702	6.1386	A	6.02395	A	6.25522	A	5.89757	A	6.0084	A	5.97597	A	5.76492	A	5.70172	A	5.93159	A	---	---	---	---	EGV91238	ENSEMBL	I79_026127	100	100	22	22	FALSE	---	---	gi344140589	+	310	672	---	---	---	---	---	---	---	---	---	---	---	---	---
17951706	8.18931	A	8.64488	A	8.43917	A	8.5722	A	8.55078	A	8.5313	A	8.31043	A	8.43917	A	8.21496	A	---	---	---	---	EGW11110	ENSEMBL	I79_024918	100	100	25	25	FALSE	---	---	gi344140893	-	643	870	---	---	---	---	---	---	---	---	---	---	---	---	---
17951708	4.11527	A	4.11527	A	4.11527	A	4.11527	A	4.11527	A	4.11527	A	4.14202	A	3.80015	A	4.06904	A	---	---	---	---	EGV91240	ENSEMBL	I79_026124	100	100	21	21	FALSE	---	---	gi344141065	+	88	240	---	---	---	---	---	---	---	---	---	---	---	---	---
17951710	10.5416	A	10.5833	A	10.856	A	10.8152	A	10.3844	A	11.1419	A	10.715	A	10.8811	A	10.7551	A	---	---	---	---	EGW15260	ENSEMBL	I79_026123	100	100	25	25	FALSE	---	---	gi344141145	+	764	934	---	---	---	---	---	---	---	---	---	---	---	---	---
17951712	10.9195	A	11.3236	A	10.5447	A	10.5393	A	10.9058	A	9.89012	A	10.1312	A	9.50372	A	9.49605	A	---	---	---	---	EGV91242	ENSEMBL	I79_026122	100	100	24	24	FALSE	---	---	gi344141158	-	479	682	---	---	---	---	---	---	---	---	---	---	---	---	---
17951714	8.13731	A	8.4476	A	8.01527	A	8.41439	A	8.3764	A	8.21523	A	8.27335	A	8.53045	A	8.33033	A	XM_003516109	LOC100755836	atlastin-3-like	---	XM_003516109	RefSeq	PREDICTED: Cricetulus griseus atlastin-3-like (LOC100755836), partial mRNA.	100	100	25	25	FALSE	---	---	gi344141159	+	532	879	---	---	---	---	---	---	---	---	---	---	---	---	---
17951716	4.62486	A	4.45745	A	4.67494	A	4.71084	A	4.69981	A	4.57991	A	4.87435	A	4.67494	A	4.54982	A	---	---	---	---	EGV91243	ENSEMBL	I79_026120	100	100	25	25	FALSE	---	---	gi344141428	+	320	502	---	---	---	---	---	---	---	---	---	---	---	---	---
17951718	2.67215	A	4.48171	A	4.48171	A	3.86058	A	4.85846	A	4.48171	A	4.47817	A	5.50239	A	4.67961	A	---	---	---	---	EGV91244	ENSEMBL	I79_026118	100	100	5	5	FALSE	---	---	gi344141605	+	230	612	---	---	---	---	---	---	---	---	---	---	---	---	---
17951721	6.22881	A	6.28939	A	6.39872	A	6.33727	A	6.30811	A	6.31046	A	6.22393	A	6.30322	A	6.5083	A	---	---	---	---	EGV91245	ENSEMBL	I79_026119	100	100	22	22	FALSE	---	---	gi344141605	-	295	564	---	---	---	---	---	---	---	---	---	---	---	---	---
17951723	4.71478	A	5.01907	A	5.02312	A	4.78648	A	4.93775	A	4.93775	A	4.83431	A	5.03432	A	4.93775	A	---	---	---	---	EGW15345	ENSEMBL	I79_026117	100	100	23	23	FALSE	---	---	gi344141703	-	646	930	---	---	---	---	---	---	---	---	---	---	---	---	---
17951725	7.41127	A	8.03343	A	8.05816	A	7.62581	A	7.58633	A	7.52422	A	7.13668	A	7.47343	A	7.29749	A	---	---	---	---	EGV91246	ENSEMBL	I79_026116	100	100	18	18	FALSE	---	---	gi344141779	-	157	372	---	---	---	---	---	---	---	---	---	---	---	---	---
17951727	8.7268	A	8.81689	A	8.24819	A	8.67812	A	9.00055	A	8.37266	A	8.63079	A	8.68486	A	8.82142	A	---	---	---	---	EGV91247	ENSEMBL	I79_026115	100	100	24	24	FALSE	---	---	gi344141936	+	671	823	---	---	---	---	---	---	---	---	---	---	---	---	---
17951729	11.1938	A	10.869	A	10.8363	A	11.2793	A	11.4228	A	11.1034	A	11.2065	A	11.4309	A	11.337	A	---	---	---	---	EGW15157	ENSEMBL	I79_026113	100	100	24	24	FALSE	---	---	gi344142018	-	123	311	---	---	---	---	---	---	---	---	---	---	---	---	---
17951731	9.05362	A	8.83198	A	8.42882	A	8.98452	A	9.04026	A	8.93017	A	8.97369	A	9.06775	A	9.23217	A	---	---	---	---	EGW15158	ENSEMBL	I79_026114	100	100	25	25	FALSE	---	---	gi344142018	+	666	824	---	---	---	---	---	---	---	---	---	---	---	---	---
17951733	8.32915	A	8.21549	A	8.37628	A	7.81248	A	8.1776	A	8.37929	A	8.06076	A	7.90536	A	7.85189	A	---	---	---	---	EGV91248	ENSEMBL	I79_026112	100	100	23	23	FALSE	---	---	gi344142074	-	397	615	---	---	---	---	---	---	---	---	---	---	---	---	---
17951735	5.70467	A	5.84938	A	5.99063	A	5.46078	A	5.47007	A	5.69593	A	5.53695	A	5.63214	A	5.57907	A	---	---	---	---	EGV91249	ENSEMBL	I79_026111	100	100	24	24	FALSE	---	---	gi344142171	+	773	934	---	---	---	---	---	---	---	---	---	---	---	---	---
17951737	7.6259	A	7.43565	A	7.63489	A	7.60364	A	7.45297	A	7.61391	A	7.32352	A	7.63353	A	8.01045	A	---	---	---	---	EGV91250	ENSEMBL	I79_026109	100	100	12	12	FALSE	---	---	gi344142759	-	209	403	---	---	---	---	---	---	---	---	---	---	---	---	---
17951739	6.49949	A	6.51537	A	6.80775	A	6.51537	A	6.57461	A	6.06305	A	6.39151	A	6.53925	A	6.61743	A	---	---	---	---	EGV91251	ENSEMBL	I79_026110	100	100	25	25	FALSE	---	---	gi344142759	+	748	972	---	---	---	---	---	---	---	---	---	---	---	---	---
17951741	9.57908	A	9.19127	A	9.28449	A	8.73107	A	8.77899	A	9.46751	A	9.33882	A	9.00015	A	9.10742	A	---	---	---	---	EGW13891	ENSEMBL	I79_026108	100	100	22	22	FALSE	---	---	gi344142808	-	126	278	---	---	---	---	---	---	---	---	---	---	---	---	---
17951749	6.88851	A	7.01563	A	6.67821	A	6.57387	A	6.88173	A	6.94086	A	6.9792	A	6.83369	A	6.76615	A	---	---	---	---	EGV91253	ENSEMBL	I79_026104	100	100	23	23	FALSE	---	---	gi344143154	-	259	540	---	---	---	---	---	---	---	---	---	---	---	---	---
17951751	5.59364	A	5.65283	A	5.34553	A	5.62436	A	5.56335	A	5.31961	A	5.66913	A	5.52675	A	5.71828	A	---	---	---	---	EGV91252	ENSEMBL	I79_026103	100	100	23	23	FALSE	---	---	gi344143154	+	415	594	---	---	---	---	---	---	---	---	---	---	---	---	---
17951753	10.5522	A	10.3857	A	10.7304	A	11.21	A	11.3299	A	10.951	A	10.7692	A	11.814	A	11.6557	A	---	---	---	---	EGV91254	ENSEMBL	I79_026102	100	100	23	23	FALSE	---	---	gi344143286	-	259	525	---	---	---	---	---	---	---	---	---	---	---	---	---
17951755	10.3203	A	10.5016	A	10.4008	A	10.6957	A	10.5656	A	10.6201	A	10.4752	A	10.7951	A	10.8562	A	---	---	---	---	EGV91255	ENSEMBL	I79_026101	100	100	11	11	FALSE	---	---	gi344143321	+	276	807	---	---	---	---	---	---	---	---	---	---	---	---	---
17951758	7.15778	A	7.57817	A	6.86875	A	6.81872	A	6.86875	A	6.86875	A	6.86442	A	6.66001	A	6.64951	A	---	---	---	---	EGV91256	ENSEMBL	I79_026100	100	100	25	25	FALSE	---	---	gi344143363	-	329	646	---	---	---	---	---	---	---	---	---	---	---	---	---
17951760	6.82313	A	6.5793	A	6.59026	A	6.20317	A	6.44442	A	6.88461	A	6.84525	A	6.67146	A	6.56957	A	---	---	---	---	EGV91257	ENSEMBL	I79_026099	100	100	17	17	FALSE	---	---	gi344143379	-	286	513	---	---	---	---	---	---	---	---	---	---	---	---	---
17951762	8.62913	A	8.85756	A	8.4355	A	8.7687	A	8.68274	A	8.46055	A	8.58032	A	8.61299	A	8.62913	A	---	---	---	---	EGV91258	ENSEMBL	I79_026098	100	100	24	24	FALSE	---	---	gi344143412	+	576	815	---	---	---	---	---	---	---	---	---	---	---	---	---
17951764	8.68331	A	8.36364	A	8.30509	A	8.7301	A	8.36689	A	8.61382	A	8.40129	A	8.44674	A	8.37637	A	---	---	---	---	EGV91259	ENSEMBL	I79_026097	100	100	25	25	FALSE	---	---	gi344143562	+	339	512	---	---	---	---	---	---	---	---	---	---	---	---	---
17951766	2.8701	A	2.43141	A	2.61147	A	2.28362	A	2.49907	A	2.21996	A	2.49907	A	2.49907	A	2.47829	A	---	---	---	---	EGV91260	ENSEMBL	I79_026096	100	100	20	20	FALSE	---	---	gi344143671	+	176	328	---	---	---	---	---	---	---	---	---	---	---	---	---
17951768	9.80322	A	9.68277	A	9.5557	A	9.79617	A	10.2697	A	9.73574	A	9.85235	A	9.87275	A	10.3278	A	---	---	---	---	EGW05278	ENSEMBL	I79_005704	96	96	24	25	FALSE	---	---	gi344143710	-	211	369	---	---	---	---	---	---	---	---	---	---	---	---	---
17951770	5.48246	A	5.38473	A	5.56502	A	5.43918	A	5.45078	A	5.51762	A	5.43918	A	5.403	A	5.3576	A	---	---	---	---	EGV91262	ENSEMBL	I79_026094	100	100	24	24	FALSE	---	---	gi344143932	-	914	1153	---	---	---	---	---	---	---	---	---	---	---	---	---
17951772	6.65669	A	5.78121	A	6.44855	A	6.3449	A	6.39452	A	7.10948	A	7.65526	A	6.81424	A	6.70059	A	---	---	---	---	EGV91263	ENSEMBL	I79_026093	100	100	25	25	FALSE	---	---	gi344144070	-	541	702	---	---	---	---	---	---	---	---	---	---	---	---	---
17951774	3.98375	A	4.02689	A	3.68013	A	3.97749	A	4.07056	A	3.61233	A	4.01956	A	3.97067	A	3.97067	A	---	---	---	---	EGV91264	ENSEMBL	I79_026092	100	100	22	22	FALSE	---	---	gi344144213	+	192	386	---	---	---	---	---	---	---	---	---	---	---	---	---
17951776	9.76114	A	8.96131	A	10.1244	A	9.32455	A	6.87447	A	10.3226	A	10.2371	A	9.52582	A	8.87282	A	---	---	---	---	EGV91265	ENSEMBL	I79_026091	100	100	19	19	FALSE	---	---	gi344144281	+	784	960	---	---	---	---	---	---	---	---	---	---	---	---	---
17951778	5.29744	A	4.74701	A	5.40921	A	5.42905	A	5.35066	A	5.39455	A	5.50413	A	5.68249	A	5.7379	A	---	---	---	---	EGV91266	ENSEMBL	I79_026090	100	100	24	24	FALSE	---	---	gi344144309	-	783	953	---	---	---	---	---	---	---	---	---	---	---	---	---
17951780	4.17849	A	4.13912	A	4.40312	A	4.4434	A	4.28226	A	4.40616	A	4.48925	A	4.8791	A	4.41572	A	---	---	---	---	EGV91267	ENSEMBL	I79_026089	100	100	22	22	FALSE	---	---	gi344144425	-	598	801	---	---	---	---	---	---	---	---	---	---	---	---	---
17951782	6.41471	A	6.36634	A	6.29347	A	6.47726	A	6.35463	A	6.46057	A	7.04467	A	6.5465	A	6.30748	A	---	---	---	---	EGV91268	ENSEMBL	I79_026088	100	100	21	21	FALSE	---	---	gi344144610	-	655	975	---	---	---	---	---	---	---	---	---	---	---	---	---
17951784	6.54316	A	7.30527	A	6.70709	A	6.03132	A	6.28376	A	6.18032	A	6.29528	A	6.01405	A	6.08329	A	---	---	---	---	EGV91269	ENSEMBL	I79_026086	100	100	25	25	FALSE	---	---	gi344144668	+	331	603	---	---	---	---	---	---	---	---	---	---	---	---	---
17951786	6.22404	A	5.88405	A	6.19163	A	5.96405	A	5.88217	A	5.96405	A	5.96405	A	5.91236	A	5.83046	A	---	---	---	---	EGV91270	ENSEMBL	I79_026087	100	100	25	25	FALSE	---	---	gi344144668	+	919	1164	---	---	---	---	---	---	---	---	---	---	---	---	---
17951788	5.55822	A	5.71237	A	5.71237	A	5.80971	A	6.2338	A	5.38198	A	5.57095	A	5.79192	A	5.55822	A	---	---	---	---	EGV91271	ENSEMBL	I79_026085	100	100	25	25	FALSE	---	---	gi344144727	+	696	866	---	---	---	---	---	---	---	---	---	---	---	---	---
17951790	7.49298	A	7.5672	A	7.05148	A	7.24075	A	7.43608	A	7.31897	A	7.32491	A	7.37653	A	7.31526	A	---	---	---	---	EGV91272	ENSEMBL	I79_026084	100	100	22	22	FALSE	---	---	gi344144927	-	663	905	---	---	---	---	---	---	---	---	---	---	---	---	---
17951792	5.95111	A	5.71775	A	6.11092	A	6.90255	A	6.40347	A	5.91012	A	5.72032	A	5.71321	A	5.80058	A	---	---	---	---	EGV91273	ENSEMBL	I79_026083	100	100	24	24	FALSE	---	---	gi344144966	-	792	980	---	---	---	---	---	---	---	---	---	---	---	---	---
17951794	9.93048	A	9.97514	A	9.72865	A	10.0466	A	10.1239	A	9.7588	A	9.90599	A	9.79618	A	9.96572	A	---	---	---	---	EGV91274	ENSEMBL	I79_026082	100	100	24	24	FALSE	---	---	gi344145006	+	971	1150	---	---	---	---	---	---	---	---	---	---	---	---	---
17951796	3.93582	A	3.85624	A	3.83548	A	3.85726	A	3.93582	A	4.22436	A	4.65141	A	4.09006	A	3.91609	A	---	---	---	---	EGV91276	ENSEMBL	I79_026081	100	100	25	25	FALSE	---	---	gi344145126	-	64	321	---	---	---	---	---	---	---	---	---	---	---	---	---
17951798	6.81127	A	7.47578	A	6.30386	A	6.73913	A	6.66284	A	6.74915	A	6.67795	A	6.32683	A	6.12877	A	---	---	---	---	EGV91276	ENSEMBL	I79_026081	100	100	24	24	FALSE	---	---	gi344145126	+	86	238	---	---	---	---	---	---	---	---	---	---	---	---	---
17951800	4.81279	A	4.7578	A	4.77721	A	4.77261	A	4.69687	A	4.74701	A	4.82814	A	4.55135	A	4.37641	A	---	---	---	---	EGV91277	ENSEMBL	I79_026078	100	100	24	24	FALSE	---	---	gi344145242	-	438	743	---	---	---	---	---	---	---	---	---	---	---	---	---
17951802	6.64258	A	6.47414	A	6.64189	A	6.74955	A	6.65873	A	6.78755	A	6.78569	A	6.41622	A	6.52387	A	---	---	---	---	EGV91278	ENSEMBL	I79_026079	100	100	22	22	FALSE	---	---	gi344145242	-	1065	1313	---	---	---	---	---	---	---	---	---	---	---	---	---
17951804	9.79642	A	10.1587	A	9.7608	A	10.1594	A	10.1618	A	9.86635	A	9.62672	A	10.1743	A	10.1028	A	---	---	---	---	EGV91279	ENSEMBL	I79_026077	100	100	18	18	FALSE	---	---	gi344145380	+	79	1234	---	---	---	---	---	---	---	---	---	---	---	---	---
17951808	6.01657	A	6.36242	A	6.07827	A	6.08472	A	6.11661	A	6.07758	A	6.14224	A	6.08235	A	5.86281	A	---	---	---	---	EGV91280	ENSEMBL	I79_026076	100	100	8	8	FALSE	---	---	gi344145439	+	410	982	---	---	---	---	---	---	---	---	---	---	---	---	---
17951811	8.9401	A	8.98119	A	8.66488	A	8.44717	A	8.43294	A	8.6668	A	8.85907	A	8.60748	A	8.37071	A	---	---	---	---	EGV91281	ENSEMBL	I79_026075	100	100	21	21	FALSE	---	---	gi344145468	-	113	1027	---	---	---	---	---	---	---	---	---	---	---	---	---
17951816	6.44897	A	5.92935	A	6.33292	A	6.14595	A	6.2768	A	6.33292	A	6.29028	A	6.38422	A	6.49332	A	---	---	---	---	EGV91282	ENSEMBL	I79_026074	100	100	23	23	FALSE	---	---	gi344145780	-	111	290	---	---	---	---	---	---	---	---	---	---	---	---	---
17951818	7.84725	A	7.66045	A	7.84725	A	7.84725	A	7.57019	A	7.83323	A	7.95461	A	7.84725	A	8.05931	A	---	---	---	---	EGV91283	ENSEMBL	I79_026073	100	100	23	23	FALSE	---	---	gi344145809	+	1213	1371	---	---	---	---	---	---	---	---	---	---	---	---	---
17951820	6.66509	A	7.08526	A	7.24133	A	6.69826	A	7.00666	A	7.14497	A	7.30588	A	7.00666	A	6.7549	A	---	---	---	---	EGV91284	ENSEMBL	I79_026072	100	100	22	22	FALSE	---	---	gi344145888	-	925	1080	---	---	---	---	---	---	---	---	---	---	---	---	---
17951822	9.76784	A	9.82916	A	9.1723	A	9.83915	A	9.86578	A	9.71968	A	9.58084	A	9.76274	A	9.94313	A	---	---	---	---	EGV91285	ENSEMBL	I79_026070	100	100	24	24	FALSE	---	---	gi344145970	-	83	403	---	---	---	---	---	---	---	---	---	---	---	---	---
17951824	11.739	A	11.4037	A	11.1026	A	11.5468	A	11.4924	A	11.4793	A	11.437	A	11.5088	A	11.5457	A	---	---	---	---	EGV91286	ENSEMBL	I79_026071	100	100	25	25	FALSE	---	---	gi344145970	-	1069	1239	---	---	---	---	---	---	---	---	---	---	---	---	---
17951826	8.32156	A	7.84365	A	8.48659	A	8.53579	A	8.43044	A	8.02461	A	8.22895	A	8.24719	A	8.36223	A	---	---	---	---	EGV91287	ENSEMBL	I79_026069	100	100	10	10	FALSE	---	---	gi344146132	-	942	1154	---	---	---	---	---	---	---	---	---	---	---	---	---
17951828	6.91876	A	6.47944	A	6.49953	A	7.0719	A	6.54092	A	7.11174	A	6.58702	A	6.60115	A	6.33448	A	---	---	---	---	EGV91288	ENSEMBL	I79_026068	100	100	4	4	FALSE	---	---	gi344146204	+	374	529	---	---	---	---	---	---	---	---	---	---	---	---	---
17951830	6.24348	A	6.16343	A	6.05124	A	6.16343	A	6.32724	A	5.97597	A	6.35541	A	6.40113	A	5.89574	A	---	---	---	---	EGV91289	ENSEMBL	I79_026067	100	100	17	17	FALSE	---	---	gi344146355	+	632	868	---	---	---	---	---	---	---	---	---	---	---	---	---
17951832	6.22963	A	6.39012	A	6.36889	A	6.59814	A	6.31534	A	6.36889	A	5.85191	A	6.51304	A	6.36889	A	---	---	---	---	EGV91290	ENSEMBL	I79_026066	100	100	19	19	FALSE	---	---	gi344146397	-	77	337	---	---	---	---	---	---	---	---	---	---	---	---	---
17951834	8.65682	A	8.34913	A	8.37589	A	9.17222	A	8.75371	A	8.64933	A	8.73433	A	9.02261	A	8.94612	A	---	---	---	---	EGV91291	ENSEMBL	I79_026065	100	100	23	23	FALSE	---	---	gi344146464	+	1107	1319	---	---	---	---	---	---	---	---	---	---	---	---	---
17951836	7.07889	A	7.06513	A	6.7114	A	6.70455	A	7.0777	A	6.83188	A	6.51416	A	6.69665	A	6.83229	A	---	---	---	---	EGV91292	ENSEMBL	I79_026064	100	100	22	22	FALSE	---	---	gi344146495	+	478	681	---	---	---	---	---	---	---	---	---	---	---	---	---
17951838	5.94552	A	5.82922	A	5.69698	A	6.28658	A	6.10399	A	5.58811	A	5.47121	A	5.87259	A	5.59726	A	---	---	---	---	EGV91293	ENSEMBL	I79_026063	100	100	24	24	FALSE	---	---	gi344146543	+	104	265	---	---	---	---	---	---	---	---	---	---	---	---	---
17951840	9.17078	A	8.74051	A	9.04137	A	9.10211	A	8.98563	A	9.13032	A	9.08155	A	8.96072	A	9.04696	A	---	---	---	---	EGV91294	ENSEMBL	I79_026061	100	100	10	10	FALSE	---	---	gi344146772	+	135	308	---	---	---	---	---	---	---	---	---	---	---	---	---
17951842	5.49442	A	5.49395	A	5.40987	A	5.24889	A	5.49395	A	5.56778	A	5.38553	A	5.49395	A	5.40434	A	---	---	---	---	EGV91295	ENSEMBL	I79_026062	100	100	22	22	FALSE	---	---	gi344146772	+	1075	1323	---	---	---	---	---	---	---	---	---	---	---	---	---
17951844	7.81594	A	7.89641	A	7.31572	A	7.62529	A	7.5437	A	7.79376	A	8.25507	A	7.67765	A	7.36982	A	---	---	---	---	EGV91297	ENSEMBL	I79_026060	100	100	22	22	FALSE	---	---	gi344146793	-	96	296	---	---	---	---	---	---	---	---	---	---	---	---	---
17951846	6.701	A	7.0114	A	6.34125	A	6.71855	A	6.87499	A	6.47654	A	6.75883	A	6.65508	A	6.71855	A	---	---	---	---	EGV91296	ENSEMBL	I79_026059	100	100	23	23	FALSE	---	---	gi344146795	+	296	478	---	---	---	---	---	---	---	---	---	---	---	---	---
17951848	7.18346	A	7.01504	A	6.85497	A	7.04661	A	7.12408	A	6.9426	A	7.17873	A	7.18406	A	7.15251	A	---	---	---	---	EGV91298	ENSEMBL	I79_026058	100	100	9	9	FALSE	---	---	gi344146820	+	339	1420	---	---	---	---	---	---	---	---	---	---	---	---	---
17951851	5.57682	A	5.1304	A	5.42561	A	5.42561	A	5.31865	A	5.4993	A	5.42561	A	5.42561	A	5.516	A	---	---	---	---	EGV91299	ENSEMBL	I79_026057	100	100	25	25	FALSE	---	---	gi344146909	-	861	1076	---	---	---	---	---	---	---	---	---	---	---	---	---
17951853	10.4427	A	10.3384	A	9.94136	A	10.3592	A	10.5039	A	10.03	A	10.2	A	10.177	A	10.477	A	---	---	---	---	EGV91300	ENSEMBL	I79_026056	100	100	18	18	FALSE	---	---	gi344146978	-	117	898	---	---	---	---	---	---	---	---	---	---	---	---	---
17951857	9.86749	A	9.75259	A	9.75108	A	10.3264	A	10.3472	A	9.67965	A	9.79562	A	10.2809	A	10.1599	A	---	---	---	---	EGV91301	ENSEMBL	I79_026054	100	100	23	23	FALSE	---	---	gi344147132	-	88	249	---	---	---	---	---	---	---	---	---	---	---	---	---
17951859	9.42036	A	9.64648	A	9.42434	A	9.95583	A	9.93507	A	9.23189	A	9.37679	A	9.85648	A	9.62725	A	---	---	---	---	EGV91302	ENSEMBL	I79_026055	100	100	22	22	FALSE	---	---	gi344147132	-	661	852	---	---	---	---	---	---	---	---	---	---	---	---	---
17951861	4.88148	A	4.64002	A	5.18322	A	5.21573	A	4.9534	A	5.02604	A	4.6088	A	4.92516	A	4.53108	A	---	---	---	---	EGV91303	ENSEMBL	I79_026052	100	100	24	24	FALSE	---	---	gi344147272	-	114	308	---	---	---	---	---	---	---	---	---	---	---	---	---
17951863	6.22314	A	5.93524	A	6.18889	A	6.41638	A	6.68376	A	6.1358	A	6.41524	A	7.44108	A	7.21028	A	---	---	---	---	EGV91304	ENSEMBL	I79_026051	100	100	22	22	FALSE	---	---	gi344147298	-	1187	1339	---	---	---	---	---	---	---	---	---	---	---	---	---
17951865	3.00988	A	3.0912	A	2.94849	A	3.0912	A	3.1367	A	3.1051	A	3.0912	A	3.0912	A	3.0912	A	---	---	---	---	EGV91305	ENSEMBL	I79_026050	100	100	25	25	FALSE	---	---	gi344147314	+	87	248	---	---	---	---	---	---	---	---	---	---	---	---	---
17951867	5.24803	A	4.9029	A	4.90705	A	4.70241	A	4.98581	A	4.98581	A	5.28372	A	4.97611	A	4.98875	A	---	---	---	---	EGV91306	ENSEMBL	I79_026049	100	100	24	24	FALSE	---	---	gi344147335	+	734	1003	---	---	---	---	---	---	---	---	---	---	---	---	---
17951869	4.43536	A	4.00807	A	5.34279	A	4.70071	A	3.82232	A	4.4721	A	4.4259	A	4.49827	A	4.4721	A	---	---	---	---	EGV91307	ENSEMBL	I79_026048	100	100	24	24	FALSE	---	---	gi344147459	+	1111	1308	---	---	---	---	---	---	---	---	---	---	---	---	---
17951873	3.71621	A	3.6892	A	3.6892	A	3.76823	A	3.89721	A	3.6892	A	3.5802	A	3.6892	A	3.28981	A	---	---	---	---	EGV91308	ENSEMBL	I79_026046	100	100	23	23	FALSE	---	---	gi344147496	+	139	291	---	---	---	---	---	---	---	---	---	---	---	---	---
17951875	4.28443	A	3.96784	A	4.61148	A	4.47389	A	4.48508	A	4.27889	A	4.60332	A	4.76599	A	4.82005	A	---	---	---	---	EGV91309	ENSEMBL	I79_026045	100	100	25	25	FALSE	---	---	gi344147726	-	92	244	---	---	---	---	---	---	---	---	---	---	---	---	---
17951877	5.58954	A	5.37722	A	5.19569	A	6.13383	A	6.13042	A	5.29048	A	5.18245	A	5.89866	A	5.58954	A	---	---	---	---	EGW15266	ENSEMBL	I79_026044	100	100	12	12	FALSE	---	---	gi344147770	+	772	1288	---	---	---	---	---	---	---	---	---	---	---	---	---
17951880	6.01932	A	5.29978	A	5.77865	A	5.66241	A	5.59839	A	5.67603	A	5.67061	A	5.67061	A	5.67061	A	---	---	---	---	EGV91310	ENSEMBL	I79_026043	100	100	25	25	FALSE	---	---	gi344147987	+	1289	1465	---	---	---	---	---	---	---	---	---	---	---	---	---
17951884	7.0876	A	6.91908	A	6.7926	A	6.88517	A	7.15193	A	6.90222	A	7.06468	A	7.39863	A	7.44247	A	---	---	---	---	EGV91311	ENSEMBL	I79_026041	100	100	17	17	FALSE	---	---	gi344148032	+	1090	1293	---	---	---	---	---	---	---	---	---	---	---	---	---
17951886	6.5181	A	6.71574	A	6.64341	A	6.6883	A	7.04251	A	6.62519	A	6.25115	A	6.57781	A	6.40515	A	---	---	---	---	EGV91312	ENSEMBL	I79_026039	100	100	22	22	FALSE	---	---	gi344148183	-	86	244	---	---	---	---	---	---	---	---	---	---	---	---	---
17951888	4.87361	A	5.02285	A	4.54648	A	4.67457	A	4.67457	A	4.67457	A	4.18655	A	4.56671	A	4.33734	A	---	---	---	---	EGV91313	ENSEMBL	I79_026040	100	100	15	15	FALSE	---	---	gi344148183	+	1372	1542	---	---	---	---	---	---	---	---	---	---	---	---	---
17951890	8.40669	A	8.64318	A	8.2939	A	8.74193	A	9.03593	A	8.42106	A	8.45799	A	8.75291	A	8.92893	A	---	---	---	---	EGV91314	ENSEMBL	I79_026038	100	100	19	19	FALSE	---	---	gi344148343	-	127	1134	---	---	---	---	---	---	---	---	---	---	---	---	---
17951895	8.94208	A	9.37217	A	9.2129	A	9.32507	A	9.26305	A	9.42278	A	9.37158	A	9.55579	A	9.67729	A	---	---	---	---	EGV91315	ENSEMBL	I79_026037	100	100	10	10	FALSE	---	---	gi344148604	-	239	1005	---	---	---	---	---	---	---	---	---	---	---	---	---
17951898	6.48081	A	6.50761	A	6.03983	A	6.54745	A	6.48081	A	6.39772	A	6.00178	A	6.48081	A	6.56391	A	---	---	---	---	EGW15130	ENSEMBL	I79_025626	100	100	25	25	FALSE	---	---	gi344148615	+	535	1530	---	---	---	---	---	---	---	---	---	---	---	---	---
17951900	7.42207	A	7.63607	A	6.80252	A	7.41771	A	7.4288	A	7.04293	A	7.12334	A	7.14038	A	7.24622	A	---	---	---	---	EGV91317	ENSEMBL	I79_026035	100	100	12	12	FALSE	---	---	gi344148675	-	755	1394	---	---	---	---	---	---	---	---	---	---	---	---	---
17951903	9.69356	A	9.92503	A	9.95238	A	9.87495	A	9.91544	A	9.2935	A	9.12332	A	9.27715	A	9.38146	A	XM_003516065	LOC100757683	zinc finger and BTB domain-containing protein 43-like	---	XM_003516065	RefSeq	PREDICTED: Cricetulus griseus zinc finger and BTB domain-containing protein 43-like (LOC100757683), mRNA.	100	100	23	23	FALSE	---	---	gi344148810	-	123	1583	---	---	---	---	---	---	---	---	---	---	---	---	---
17951905	3.32157	A	3.41714	A	3.28098	A	3.28098	A	3.30272	A	3.28098	A	3.28098	A	3.25773	A	3.28098	A	---	---	---	---	EGV91319	ENSEMBL	I79_026033	100	100	24	24	FALSE	---	---	gi344148921	+	883	1104	---	---	---	---	---	---	---	---	---	---	---	---	---
17951909	4.36351	A	4.40171	A	3.92531	A	4.32436	A	4.33396	A	4.40171	A	4.43829	A	4.40171	A	4.70186	A	---	---	---	---	EGV91320	ENSEMBL	I79_026031	100	100	23	23	FALSE	---	---	gi344149068	-	943	1122	---	---	---	---	---	---	---	---	---	---	---	---	---
17951913	8.02534	A	8.7089	A	8.03184	A	8.37844	A	8.67667	A	8.15472	A	7.85181	A	7.77264	A	8.15783	A	---	---	---	---	EGV91321	ENSEMBL	I79_026028	100	100	21	21	FALSE	---	---	gi344149126	-	512	826	---	---	---	---	---	---	---	---	---	---	---	---	---
17951915	6.82655	A	6.7588	A	6.28541	A	6.70896	A	6.81766	A	6.73262	A	6.79524	A	6.63418	A	6.44956	A	---	---	---	---	EGV91322	ENSEMBL	I79_026029	100	100	24	24	FALSE	---	---	gi344149126	-	1165	1428	---	---	---	---	---	---	---	---	---	---	---	---	---
17951921	4.8309	A	5.08523	A	5.11467	A	5.11467	A	4.91779	A	5.11467	A	5.41121	A	5.07644	A	5.23561	A	---	---	---	---	EGV91323	ENSEMBL	I79_026025	100	100	23	23	FALSE	---	---	gi344149375	-	572	760	---	---	---	---	---	---	---	---	---	---	---	---	---
17951923	4.75642	A	4.4669	A	4.89442	A	4.5414	A	4.82023	A	4.48828	A	4.99322	A	4.5902	A	4.63581	A	---	---	---	---	EGV91324	ENSEMBL	I79_026024	100	100	22	22	FALSE	---	---	gi344149418	+	1519	1674	---	---	---	---	---	---	---	---	---	---	---	---	---
17951925	6.60953	A	6.54919	A	6.68778	A	6.77355	A	6.65507	A	6.75264	A	6.65154	A	6.64457	A	6.55354	A	---	---	---	---	EGV91325	ENSEMBL	I79_026023	100	100	21	21	FALSE	---	---	gi344149488	+	277	465	---	---	---	---	---	---	---	---	---	---	---	---	---
17951927	7.68868	A	7.67062	A	7.66936	A	7.64221	A	7.56393	A	7.88587	A	7.70352	A	7.68891	A	7.54028	A	---	---	---	---	EGV91326	ENSEMBL	I79_026022	100	100	24	24	FALSE	---	---	gi344149519	+	201	371	---	---	---	---	---	---	---	---	---	---	---	---	---
17951929	12.4424	A	12.5369	A	12.2194	A	12.4057	A	12.4661	A	12.3179	A	12.4189	A	12.4171	A	12.4425	A	---	---	---	---	EGV91327	ENSEMBL	I79_026021	100	100	22	22	FALSE	---	---	gi344149559	+	387	1301	---	---	---	---	---	---	---	---	---	---	---	---	---
17951931	7.38234	A	6.99313	A	6.73809	A	7.28443	A	7.28349	A	7.29117	A	7.32231	A	7.58209	A	7.36916	A	---	---	---	---	EGV91328	ENSEMBL	I79_026020	100	100	24	24	FALSE	---	---	gi344149628	-	689	925	---	---	---	---	---	---	---	---	---	---	---	---	---
17951933	5.64996	A	5.93075	A	5.763	A	5.763	A	5.76842	A	5.704	A	5.763	A	5.61894	A	5.92089	A	---	---	---	---	EGV91329	ENSEMBL	I79_026019	100	100	18	18	FALSE	---	---	gi344149641	+	1009	1161	---	---	---	---	---	---	---	---	---	---	---	---	---
17951935	11.2443	A	10.8599	A	11.2232	A	10.968	A	10.7752	A	11.2718	A	11.336	A	11.0274	A	10.9928	A	---	---	---	---	EGV91331	ENSEMBL	I79_026018	100	100	16	16	FALSE	---	---	gi344149683	-	160	1047	---	---	---	---	---	---	---	---	---	---	---	---	---
17951938	5.36168	A	5.29765	A	5.36888	A	5.14962	A	5.40947	A	5.36888	A	5.39546	A	5.36888	A	5.40947	A	---	---	---	---	EGV91330	ENSEMBL	I79_026017	100	100	23	23	FALSE	---	---	gi344149689	+	161	328	---	---	---	---	---	---	---	---	---	---	---	---	---
17951940	9.22053	A	9.3475	A	9.04545	A	9.34407	A	9.24191	A	9.23013	A	9.16076	A	9.28485	A	9.23462	A	---	---	---	---	EGV91332	ENSEMBL	I79_026016	100	100	13	13	FALSE	---	---	gi344149705	+	741	1649	---	---	---	---	---	---	---	---	---	---	---	---	---
17951943	10.666	A	10.7738	A	10.7126	A	10.9285	A	10.8201	A	10.8074	A	10.6018	A	11.0052	A	11.0154	A	---	---	---	---	EGW06897	ENSEMBL	I79_020326	100	100	25	25	FALSE	---	---	gi344149805	+	1006	1242	XM_003511731	G3I9S0	---	---	---	---	---	---	---	---	---	---	---
17951945	6.93787	A	6.63331	A	7.25066	A	7.13988	A	5.86819	A	7.23316	A	7.18413	A	7.0165	A	6.91138	A	---	---	---	---	EGV91334	ENSEMBL	I79_026014	100	100	25	25	FALSE	---	---	gi344149811	+	442	603	---	---	---	---	---	---	---	---	---	---	---	---	---
17951947	10.4416	A	11.0678	A	10.0996	A	10.1634	A	10.627	A	9.60231	A	9.64635	A	9.23174	A	9.1601	A	---	---	---	---	EGV91335	ENSEMBL	I79_026013	100	100	16	16	FALSE	---	---	gi344149843	-	38	1407	---	---	---	---	---	---	---	---	---	---	---	---	---
17951951	5.77595	A	5.43283	A	5.52501	A	5.46656	A	5.58053	A	5.59749	A	5.77365	A	5.49224	A	5.52501	A	---	---	---	---	EGV91336	ENSEMBL	I79_026011	100	100	22	22	FALSE	---	---	gi344149902	+	465	710	---	---	---	---	---	---	---	---	---	---	---	---	---
17951953	6.94669	A	7.67844	A	6.56313	A	7.35154	A	7.15852	A	6.81478	A	6.94669	A	6.69244	A	6.481	A	---	---	---	---	EGV91337	ENSEMBL	I79_026012	100	100	25	25	FALSE	---	---	gi344149902	-	841	1032	---	---	---	---	---	---	---	---	---	---	---	---	---
17951955	9.40615	A	9.9528	A	8.82746	A	8.441	A	8.91306	A	8.92978	A	9.06394	A	8.27953	A	8.39758	A	---	---	---	---	EGV91338	ENSEMBL	I79_026010	100	100	21	21	FALSE	---	---	gi344149914	-	255	419	---	---	---	---	---	---	---	---	---	---	---	---	---
17951957	3.81836	A	4.17121	A	3.70512	A	3.8915	A	4.29803	A	3.69885	A	4.26886	A	3.8412	A	3.89088	A	---	---	---	---	EGV91339	ENSEMBL	I79_026009	100	100	24	24	FALSE	---	---	gi344149959	+	896	1057	---	---	---	---	---	---	---	---	---	---	---	---	---
17951961	7.47973	A	8.275	A	7.64974	A	7.74816	A	7.62402	A	7.80198	A	7.6556	A	7.65252	A	7.52371	A	XM_003516051	LOC100751243	C1GALT1-specific chaperone 1-like	---	XM_003516051	RefSeq	PREDICTED: Cricetulus griseus C1GALT1-specific chaperone 1-like (LOC100751243), mRNA.	100	100	18	18	FALSE	---	---	gi344150189	-	448	1404	XM_003516051	G3IPT0	---	---	---	---	---	---	---	---	---	---	---
17951963	4.63697	A	5.00529	A	4.31486	A	4.64978	A	4.79818	A	4.89223	A	4.63849	A	4.64978	A	4.64978	A	---	---	---	---	EGV91341	ENSEMBL	I79_026005	100	100	23	23	FALSE	---	---	gi344150402	-	147	374	---	---	---	---	---	---	---	---	---	---	---	---	---
17951965	3.72246	A	3.81142	A	4.32261	A	3.41627	A	3.82435	A	3.86561	A	3.69376	A	3.93973	A	3.69376	A	---	---	---	---	EGV91342	ENSEMBL	I79_026006	100	100	25	25	FALSE	---	---	gi344150402	-	710	874	---	---	---	---	---	---	---	---	---	---	---	---	---
17951967	6.79559	A	6.3229	A	6.97808	A	6.94014	A	6.70315	A	7.35552	A	7.21898	A	7.19934	A	7.07765	A	---	---	---	---	EGV91343	ENSEMBL	I79_026004	100	100	23	23	FALSE	---	---	gi344150427	+	944	1174	---	---	---	---	---	---	---	---	---	---	---	---	---
17951969	6.14029	A	6.27567	A	6.14029	A	6.44706	A	6.39824	A	5.68781	A	5.78636	A	5.72859	A	5.88791	A	---	---	---	---	EGV91344	ENSEMBL	I79_026003	100	100	25	25	FALSE	---	---	gi344150454	+	908	1096	---	---	---	---	---	---	---	---	---	---	---	---	---
17951975	9.87954	A	10.1739	A	10.1134	A	10.0991	A	9.97643	A	10.1931	A	10.1442	A	10.1324	A	10.3432	A	---	---	---	---	EGV91345	ENSEMBL	I79_026000	100	100	10	10	FALSE	---	---	gi344150652	-	224	1515	---	---	---	---	---	---	---	---	---	---	---	---	---
17951978	5.1978	A	5.05428	A	5.41159	A	4.83335	A	4.98545	A	5.63885	A	5.23039	A	5.09374	A	5.16452	A	---	---	---	---	EGV91346	ENSEMBL	I79_025999	100	100	24	24	FALSE	---	---	gi344150723	+	455	685	---	---	---	---	---	---	---	---	---	---	---	---	---
17951980	8.72993	A	8.16648	A	9.10631	A	9.07345	A	8.29102	A	9.56072	A	9.39838	A	9.20344	A	9.18431	A	---	---	---	---	EGV91347	ENSEMBL	I79_025998	100	100	25	25	FALSE	---	---	gi344150732	+	1106	1447	---	---	---	---	---	---	---	---	---	---	---	---	---
17951982	9.22386	A	9.40565	A	8.98178	A	9.16311	A	9.39804	A	8.97377	A	9.19666	A	9.16344	A	9.37227	A	---	---	---	---	EGV91348	ENSEMBL	I79_025997	100	100	24	24	FALSE	---	---	gi344150764	-	753	908	---	---	---	---	---	---	---	---	---	---	---	---	---
17951986	5.96359	A	5.83021	A	5.84288	A	5.82543	A	5.82081	A	6.22637	A	6.25596	A	5.62821	A	5.55786	A	---	---	---	---	EGV91349	ENSEMBL	I79_025995	100	100	24	24	FALSE	---	---	gi344150839	+	1114	1539	---	---	---	---	---	---	---	---	---	---	---	---	---
17951988	11.4151	A	10.9544	A	11.3029	A	11.2684	A	10.7915	A	11.5455	A	11.5069	A	11.3928	A	11.3234	A	---	---	---	---	EGV91350	ENSEMBL	I79_025994	100	100	24	24	FALSE	---	---	gi344150978	+	373	783	---	---	---	---	---	---	---	---	---	---	---	---	---
17951990	5.68329	A	5.44746	A	5.37393	A	5.82446	A	5.67068	A	5.46969	A	5.26904	A	5.63563	A	5.19233	A	---	---	---	---	EGV91351	ENSEMBL	I79_025992	100	100	23	23	FALSE	---	---	gi344150991	-	500	802	---	---	---	---	---	---	---	---	---	---	---	---	---
17951992	5.45559	A	5.61379	A	5.56414	A	5.59627	A	5.72951	A	5.54375	A	5.49012	A	5.45878	A	5.75681	A	---	---	---	---	EGV91352	ENSEMBL	I79_025993	100	100	20	20	FALSE	---	---	gi344150991	+	1592	1792	---	---	---	---	---	---	---	---	---	---	---	---	---
17951994	7.06248	A	7.01489	A	6.31783	A	5.8172	A	6.42239	A	6.59895	A	6.92959	A	5.9864	A	6.17707	A	XM_003516041	LOC100771953	SET and MYND domain-containing protein 4-like	---	XM_003516041	RefSeq	PREDICTED: Cricetulus griseus SET and MYND domain-containing protein 4-like (LOC100771953), partial mRNA.	100	100	24	24	FALSE	---	---	gi344151054	-	319	1431	---	---	---	---	---	---	---	---	---	---	---	---	---
17951996	9.52671	A	9.55809	A	9.65678	A	9.12382	A	9.27008	A	9.32404	A	8.91964	A	8.69855	A	8.44926	A	---	---	---	---	EGV91354	ENSEMBL	I79_025984	100	100	21	21	FALSE	---	---	gi344151080	+	58	980	---	---	---	---	---	---	---	---	---	---	---	---	---
17952003	6.13317	A	6.49897	A	6.92253	A	6.46195	A	6.56279	A	6.25069	A	6.43963	A	6.30961	A	6.43077	A	---	---	---	---	EGV91355	ENSEMBL	I79_025987	100	100	25	25	FALSE	---	---	gi344151080	-	563	635	---	---	---	---	---	---	---	---	---	---	---	---	---
17952005	5.02898	A	4.87674	A	4.08107	A	5.09094	A	5.19738	A	4.76828	A	4.55606	A	4.71343	A	4.43081	A	---	---	---	---	EGV91355	ENSEMBL	I79_025987	100	100	22	22	FALSE	---	---	gi344151080	-	467	730	---	---	---	---	---	---	---	---	---	---	---	---	---
17952013	10.4443	A	10.6101	A	10.206	A	10.4073	A	10.6639	A	10.195	A	10.3415	A	10.2422	A	10.4224	A	---	---	---	---	EGV91356	ENSEMBL	I79_025983	100	100	21	21	FALSE	---	---	gi344151112	+	152	1796	---	---	---	---	---	---	---	---	---	---	---	---	---
17952018	4.45051	A	4.43119	A	4.43119	A	4.40874	A	4.43119	A	4.43119	A	4.43005	A	4.20097	A	4.43119	A	---	---	---	---	EGV91357	ENSEMBL	I79_025982	100	100	25	25	FALSE	---	---	gi344151143	+	1077	1370	---	---	---	---	---	---	---	---	---	---	---	---	---
17952020	6.54508	A	6.16381	A	6.28602	A	6.22526	A	6.24416	A	6.4095	A	6.28602	A	6.26016	A	6.42854	A	---	---	---	---	EGV97480	ENSEMBL	I79_005139	96	96	24	25	FALSE	---	---	gi344151190	-	1313	1774	---	---	---	---	---	---	---	---	---	---	---	---	---
17952022	5.55158	A	5.19907	A	5.94851	A	5.57202	A	5.21213	A	5.87207	A	5.89771	A	5.61361	A	5.73136	A	---	---	---	---	EGV91359	ENSEMBL	I79_025980	100	100	24	24	FALSE	---	---	gi344151224	+	1551	1853	---	---	---	---	---	---	---	---	---	---	---	---	---
17952024	6.04162	A	5.64756	A	6.42586	A	5.7929	A	5.78516	A	6.39661	A	6.08318	A	6.05432	A	6.4631	A	---	---	---	---	EGV91360	ENSEMBL	I79_025979	100	100	20	20	FALSE	---	---	gi344151261	-	157	399	---	---	---	---	---	---	---	---	---	---	---	---	---
17952026	9.9729	A	10.1541	A	9.6522	A	10.0026	A	10.1476	A	9.81959	A	9.86974	A	9.84705	A	9.93488	A	---	---	---	---	EGV91361	ENSEMBL	I79_025978	100	100	13	13	FALSE	---	---	gi344151267	-	220	1448	---	---	---	---	---	---	---	---	---	---	---	---	---
17952030	7.65489	A	7.54994	A	7.74582	A	7.65489	A	7.42283	A	7.96876	A	7.71381	A	7.59836	A	7.73856	A	---	---	---	---	EGV91362	ENSEMBL	I79_025977	100	100	9	9	FALSE	---	---	gi344151343	-	752	1332	---	---	---	---	---	---	---	---	---	---	---	---	---
17952033	7.59785	A	7.67367	A	7.28688	A	6.81075	A	7.09359	A	7.58871	A	7.7339	A	7.64379	A	7.98984	A	---	---	---	---	EGV91363	ENSEMBL	I79_025976	100	100	21	21	FALSE	---	---	gi344151359	+	413	610	---	---	---	---	---	---	---	---	---	---	---	---	---
17952035	8.24761	A	8.46029	A	8.42041	A	8.67543	A	8.73762	A	8.08097	A	8.44425	A	8.76973	A	8.39459	A	---	---	---	---	EGV91364	ENSEMBL	I79_025975	100	100	23	23	FALSE	---	---	gi344151374	+	94	270	---	---	---	---	---	---	---	---	---	---	---	---	---
17952037	5.0423	A	4.90066	A	5.02195	A	4.81423	A	4.91469	A	5.08586	A	5.86528	A	5.2981	A	5.22201	A	---	---	---	---	EGV91365	ENSEMBL	I79_025974	100	100	24	24	FALSE	---	---	gi344151419	-	669	1732	---	---	---	---	---	---	---	---	---	---	---	---	---
17952039	2.06238	A	2.34095	A	2.36244	A	1.96535	A	1.94899	A	2.80343	A	2.76838	A	2.36904	A	2.56027	A	---	---	---	---	EGW14895	ENSEMBL	I79_025973	100	100	7	7	FALSE	---	---	gi344151450	+	1178	1932	---	---	---	---	---	---	---	---	---	---	---	---	---
17952042	9.29861	A	8.79737	A	9.15888	A	9.34659	A	9.53898	A	9.0116	A	9.10982	A	9.08317	A	9.23254	A	---	---	---	---	EGV91366	ENSEMBL	I79_025972	100	100	21	21	FALSE	---	---	gi344151466	-	941	1879	---	---	---	---	---	---	---	---	---	---	---	---	---
17952047	6.98547	A	6.78402	A	7.11828	A	7.25078	A	7.65633	A	7.01178	A	7.11828	A	7.36528	A	7.13335	A	---	---	---	---	EGV91367	ENSEMBL	I79_025971	100	100	17	17	FALSE	---	---	gi344151503	-	53	397	---	---	---	---	---	---	---	---	---	---	---	---	---
17952049	2.08601	A	2.09415	A	2.30593	A	2.20906	A	1.8309	A	1.74741	A	1.9482	A	2.35798	A	2.00879	A	---	---	---	---	EGW13770	ENSEMBL	I79_025970	100	100	16	16	FALSE	---	---	gi344151603	-	500	796	---	---	---	---	---	---	---	---	---	---	---	---	---
17952051	7.98039	A	7.98541	A	7.9631	A	7.46924	A	7.65543	A	8.00903	A	7.99372	A	8.10804	A	7.94921	A	---	---	---	---	EGV91368	ENSEMBL	I79_025969	100	100	23	23	FALSE	---	---	gi344151655	+	55	216	---	---	---	---	---	---	---	---	---	---	---	---	---
17952053	5.60003	A	5.24983	A	5.6999	A	5.32104	A	5.47718	A	5.4275	A	5.49318	A	5.37426	A	5.35725	A	---	---	---	---	EGV91369	ENSEMBL	I79_025968	100	100	25	25	FALSE	---	---	gi344151689	+	290	1558	---	---	---	---	---	---	---	---	---	---	---	---	---
17952056	10.8036	A	10.6608	A	10.0982	A	10.4571	A	10.4628	A	9.90562	A	10.504	A	10.0678	A	10.0495	A	---	---	---	---	EGV91370	ENSEMBL	I79_025967	100	100	10	10	FALSE	---	---	gi344151695	+	348	1437	---	---	---	---	---	---	---	---	---	---	---	---	---
17952059	6.40854	A	5.48781	A	6.30559	A	5.74634	A	6.07207	A	5.94075	A	6.25924	A	6.10019	A	6.45694	A	---	---	---	---	EGV91371	ENSEMBL	I79_025966	100	100	21	21	FALSE	---	---	gi344151730	+	977	1207	---	---	---	---	---	---	---	---	---	---	---	---	---
17952061	4.63697	A	4.57105	A	4.53108	A	4.23898	A	4.65789	A	4.83281	A	4.53251	A	4.57105	A	4.674	A	---	---	---	---	EGV91372	ENSEMBL	I79_025965	100	100	16	16	FALSE	---	---	gi344151739	-	777	1502	---	---	---	---	---	---	---	---	---	---	---	---	---
17952065	8.29786	A	7.79104	A	8.22956	A	8.6817	A	8.38398	A	8.46396	A	8.61236	A	8.97008	A	8.69187	A	---	---	---	---	EGV91373	ENSEMBL	I79_025964	100	100	25	25	FALSE	---	---	gi344151774	+	395	661	---	---	---	---	---	---	---	---	---	---	---	---	---
17952067	6.13922	A	5.82581	A	6.36644	A	6.31734	A	6.233	A	6.1957	A	6.20528	A	6.20808	A	6.04067	A	---	---	---	---	EGV91375	ENSEMBL	I79_025962	100	100	20	20	FALSE	---	---	gi344151786	+	793	1080	---	---	---	---	---	---	---	---	---	---	---	---	---
17952069	6.79231	A	7.23909	A	6.49364	A	6.7493	A	6.77617	A	6.40592	A	6.60412	A	6.63473	A	6.7493	A	---	---	---	---	EGV91374	ENSEMBL	I79_025963	100	100	24	24	FALSE	---	---	gi344151789	-	206	385	---	---	---	---	---	---	---	---	---	---	---	---	---
17952071	7.45601	A	7.75967	A	7.62617	A	7.70287	A	7.55104	A	7.83173	A	7.84868	A	7.93813	A	8.08086	A	---	---	---	---	EGV91376	ENSEMBL	I79_025959	100	100	24	24	FALSE	---	---	gi344151801	+	537	740	---	---	---	---	---	---	---	---	---	---	---	---	---
17952073	5.85196	A	5.10487	A	4.3985	A	4.96944	A	5.05454	A	5.58569	A	5.89874	A	5.57934	A	4.95015	A	---	---	---	---	EGV91377	ENSEMBL	I79_025960	100	100	19	19	FALSE	---	---	gi344151801	-	945	1097	---	---	---	---	---	---	---	---	---	---	---	---	---
17952075	7.70952	A	7.8502	A	6.7642	A	7.41013	A	7.33437	A	7.6556	A	8.12467	A	7.53045	A	7.24596	A	---	---	---	---	EGV91378	ENSEMBL	I79_025961	100	100	23	23	FALSE	---	---	gi344151801	-	1794	2096	---	---	---	---	---	---	---	---	---	---	---	---	---
17952077	4.40338	A	4.24596	A	3.60798	A	3.84956	A	3.9619	A	4.16975	A	4.49362	A	3.89554	A	4.09929	A	---	---	---	---	EGW15198	ENSEMBL	I79_025958	100	100	12	12	FALSE	---	---	gi344151817	-	580	2139	---	---	---	---	---	---	---	---	---	---	---	---	---
17952081	8.36661	A	8.50397	A	8.48101	A	8.60725	A	8.70747	A	8.55284	A	8.37447	A	8.84263	A	8.68015	A	---	---	---	---	EGV91380	ENSEMBL	I79_025957	100	100	18	18	FALSE	---	---	gi344151853	-	958	1366	---	---	---	---	---	---	---	---	---	---	---	---	---
17952084	6.03676	A	6.02629	A	6.13349	A	6.18488	A	6.14988	A	5.9658	A	6.44892	A	6.18723	A	6.1916	A	---	---	---	---	EGV91379	ENSEMBL	I79_025956	100	100	24	24	FALSE	---	---	gi344151853	+	1213	1431	---	---	---	---	---	---	---	---	---	---	---	---	---
17952086	5.64682	A	5.52056	A	6.9459	A	6.34837	A	5.89723	A	6.04237	A	5.96052	A	6.24131	A	6.26022	A	---	---	---	---	EGV91381	ENSEMBL	I79_025955	100	100	22	22	FALSE	---	---	gi344151906	+	1728	1898	---	---	---	---	---	---	---	---	---	---	---	---	---
17952088	4.18452	A	3.98821	A	4.33244	A	4.35722	A	4.25614	A	4.63007	A	4.35329	A	4.26439	A	4.08705	A	---	---	---	---	EGV91382	ENSEMBL	I79_025954	100	100	12	12	FALSE	---	---	gi344151950	-	987	1837	---	---	---	---	---	---	---	---	---	---	---	---	---
17952091	5.62611	A	5.50442	A	5.48564	A	5.84061	A	5.84517	A	5.65102	A	5.69287	A	5.7638	A	5.98523	A	---	---	---	---	EGV91383	ENSEMBL	I79_025953	100	100	22	22	FALSE	---	---	gi344152051	+	946	1191	---	---	---	---	---	---	---	---	---	---	---	---	---
17952093	7.72104	A	7.95197	A	7.65044	A	7.67061	A	7.97565	A	7.51992	A	7.67061	A	7.56115	A	7.46976	A	---	---	---	---	EGV91384	ENSEMBL	I79_025952	100	100	13	13	FALSE	---	---	gi344152070	-	718	1808	---	---	---	---	---	---	---	---	---	---	---	---	---
17952096	5.66241	A	5.53686	A	5.66241	A	5.66241	A	5.16849	A	5.8128	A	5.89351	A	5.60804	A	5.66241	A	XM_003516029	LOC100767651	keratin, type I cytoskeletal 10-like	---	XM_003516029	RefSeq	PREDICTED: Cricetulus griseus keratin, type I cytoskeletal 10-like (LOC100767651), partial mRNA.	100	100	7	7	FALSE	---	---	gi344152089	+	498	2001	---	---	---	---	---	---	---	---	---	---	---	---	---
17952101	4.51569	A	4.53031	A	4.34222	A	4.60539	A	4.59718	A	4.53462	A	4.86289	A	4.53031	A	4.47053	A	---	---	---	---	EGV91386	ENSEMBL	I79_025950	100	100	20	20	FALSE	---	---	gi344152092	+	335	733	---	---	---	---	---	---	---	---	---	---	---	---	---
17952103	4.99435	A	5.08192	A	5.09884	A	5.09517	A	5.20947	A	5.09517	A	4.99077	A	5.10961	A	5.17251	A	---	---	---	---	EGV91388	ENSEMBL	I79_025949	100	100	23	23	FALSE	---	---	gi344152111	-	67	432	---	---	---	---	---	---	---	---	---	---	---	---	---
17952105	8.58489	A	8.63421	A	8.53349	A	8.56785	A	8.77007	A	8.54275	A	8.61952	A	8.55574	A	8.41658	A	---	---	---	---	EGV91387	ENSEMBL	I79_025948	100	100	12	12	FALSE	---	---	gi344152111	+	314	1387	---	---	---	---	---	---	---	---	---	---	---	---	---
17952110	5.53337	A	5.06229	A	5.62067	A	5.34302	A	5.48008	A	5.74517	A	5.63617	A	5.53337	A	5.39394	A	---	---	---	---	EGV91389	ENSEMBL	I79_025946	100	100	25	25	FALSE	---	---	gi344152167	+	275	523	---	---	---	---	---	---	---	---	---	---	---	---	---
17952112	7.35164	A	7.31673	A	7.72774	A	7.31673	A	7.15001	A	7.95995	A	7.47917	A	6.97375	A	6.99854	A	---	---	---	---	EGV91390	ENSEMBL	I79_025947	100	100	12	12	FALSE	---	---	gi344152167	-	332	1293	---	---	---	---	---	---	---	---	---	---	---	---	---
17952115	3.21928	A	3.03045	A	3.09087	A	3.15686	A	3.59997	A	3.21928	A	3.4637	A	3.14458	A	3.00084	A	---	---	---	---	EGV91391	ENSEMBL	I79_025945	100	100	13	13	FALSE	---	---	gi344152173	+	405	1832	---	---	---	---	---	---	---	---	---	---	---	---	---
17952118	3.40213	A	3.5009	A	3.5009	A	3.48866	A	3.5009	A	3.9478	A	3.5009	A	3.24663	A	3.52956	A	---	---	---	---	EGV91392	ENSEMBL	I79_025944	100	100	3	3	FALSE	---	---	gi344152283	-	231	791	---	---	---	---	---	---	---	---	---	---	---	---	---
17952121	5.52038	A	5.62787	A	5.64016	A	5.65285	A	5.66873	A	5.64016	A	5.64016	A	5.64016	A	5.67188	A	---	---	---	---	EGV91393	ENSEMBL	I79_025943	100	100	19	19	FALSE	---	---	gi344152316	+	381	1429	---	---	---	---	---	---	---	---	---	---	---	---	---
17952124	7.25479	A	7.34373	A	7.63964	A	6.91981	A	7.47927	A	7.43832	A	7.38392	A	7.01526	A	7.5476	A	---	---	---	---	EGV91394	ENSEMBL	I79_025942	100	100	15	15	FALSE	---	---	gi344152360	+	576	1878	---	---	---	---	---	---	---	---	---	---	---	---	---
17952128	8.91804	A	9.33057	A	9.12653	A	9.25671	A	9.00012	A	9.35172	A	9.4389	A	9.53282	A	9.59745	A	---	---	---	---	EGV91395	ENSEMBL	I79_025941	100	100	18	18	FALSE	---	---	gi344152361	-	24	2180	---	---	---	---	---	---	---	---	---	---	---	---	---
17952137	6.2462	A	6.43218	A	6.24146	A	6.2573	A	6.68466	A	6.02165	A	6.15835	A	6.39049	A	6.05319	A	---	---	---	---	EGV91397	ENSEMBL	I79_025938	100	100	24	24	FALSE	---	---	gi344152390	-	753	932	---	---	---	---	---	---	---	---	---	---	---	---	---
17952139	4.40274	A	4.06827	A	4.11323	A	4.48376	A	4.67142	A	3.9383	A	3.91475	A	4.2481	A	4.31655	A	---	---	---	---	EGV91396	ENSEMBL	I79_025937	100	100	24	24	FALSE	---	---	gi344152390	+	888	1055	---	---	---	---	---	---	---	---	---	---	---	---	---
17952141	6.01467	A	5.78773	A	7.47229	A	6.72733	A	6.18963	A	6.53872	A	6.11507	A	6.72307	A	6.39579	A	---	---	---	---	EGV91398	ENSEMBL	I79_025936	100	100	25	25	FALSE	---	---	gi344152404	-	697	1002	---	---	---	---	---	---	---	---	---	---	---	---	---
17952143	6.5688	A	6.61151	A	6.4686	A	6.4686	A	6.48818	A	6.4686	A	6.4387	A	6.45599	A	6.44264	A	---	---	---	---	EGV91399	ENSEMBL	I79_025935	100	100	17	17	FALSE	---	---	gi344152445	-	325	1328	---	---	---	---	---	---	---	---	---	---	---	---	---
17952149	3.05715	A	4.61572	A	3.83273	A	4.04216	A	3.88256	A	3.31533	A	2.99462	A	3.42527	A	2.95839	A	---	---	---	---	EGV91400	ENSEMBL	I79_025933	100	100	11	11	FALSE	---	---	gi344152452	-	1778	1960	---	---	---	---	---	---	---	---	---	---	---	---	---
17952151	4.67938	A	4.67938	A	4.75416	A	4.67938	A	4.83144	A	4.58525	A	4.61287	A	4.81479	A	4.60008	A	---	---	---	---	EGV91401	ENSEMBL	I79_025932	100	100	25	25	FALSE	---	---	gi344152468	+	1816	2124	---	---	---	---	---	---	---	---	---	---	---	---	---
17952153	4.67597	A	4.76856	A	4.50306	A	4.51185	A	4.32319	A	4.6524	A	4.52932	A	4.55083	A	4.34544	A	---	---	---	---	EGV91402	ENSEMBL	I79_025931	100	100	22	22	FALSE	---	---	gi344152498	+	1404	1873	---	---	---	---	---	---	---	---	---	---	---	---	---
17952156	8.90803	A	9.24063	A	9.15495	A	9.15969	A	9.22732	A	8.77114	A	8.60291	A	8.77795	A	8.84896	A	XM_003516022	LOC100763859	MLL1/MLL complex subunit KIAA1267-like	---	XM_003516022	RefSeq	PREDICTED: Cricetulus griseus MLL1/MLL complex subunit KIAA1267-like (LOC100763859), mRNA.	100	100	24	24	FALSE	---	---	gi344152520	+	52	1335	---	---	---	---	---	---	---	---	---	---	---	---	---
17952160	6.91992	A	6.72615	A	6.75055	A	6.69426	A	6.8063	A	6.49014	A	6.86311	A	6.7775	A	6.75597	A	---	---	---	---	EGV91404	ENSEMBL	I79_025928	100	100	14	14	FALSE	---	---	gi344152547	+	285	2048	---	---	---	---	---	---	---	---	---	---	---	---	---
17952162	6.68311	A	6.37083	A	6.42951	A	6.37083	A	6.37083	A	6.10187	A	6.35916	A	6.37083	A	6.37083	A	---	---	---	---	EGV91405	ENSEMBL	I79_025927	100	100	19	19	FALSE	---	---	gi344152561	+	1367	1540	---	---	---	---	---	---	---	---	---	---	---	---	---
17952166	4.21571	A	4.15035	A	4.42251	A	4.17953	A	4.17953	A	4.1698	A	3.77808	A	4.28852	A	4.17953	A	---	---	---	---	EGV91406	ENSEMBL	I79_025925	100	100	18	18	FALSE	---	---	gi344152622	+	64	1017	---	---	---	---	---	---	---	---	---	---	---	---	---
17952168	6.93749	A	6.72032	A	6.82594	A	6.83736	A	6.86858	A	6.91661	A	6.93114	A	6.81387	A	6.82897	A	---	---	---	---	EGV91407	ENSEMBL	I79_025924	100	100	18	18	FALSE	---	---	gi344152637	-	479	2100	---	---	---	---	---	---	---	---	---	---	---	---	---
17952170	9.62966	A	9.98741	A	9.41405	A	9.66884	A	9.95854	A	9.451	A	9.28101	A	9.50996	A	9.47901	A	---	---	---	---	EGV91408	ENSEMBL	I79_025923	100	100	23	23	FALSE	---	---	gi344152655	+	1095	2094	---	---	---	---	---	---	---	---	---	---	---	---	---
17952172	5.17574	A	4.36503	A	5.07679	A	5.00748	A	4.64461	A	4.354	A	5.03869	A	4.36072	A	4.67899	A	---	---	---	---	EGV91409	ENSEMBL	I79_025922	100	100	11	11	FALSE	---	---	gi344152659	-	352	2304	---	---	---	---	---	---	---	---	---	---	---	---	---
17952174	8.44146	A	8.72545	A	8.04273	A	8.46708	A	8.635	A	8.179	A	8.13724	A	8.14552	A	8.24314	A	---	---	---	---	EGV91410	ENSEMBL	I79_025921	100	100	13	13	FALSE	---	---	gi344152693	-	413	731	---	---	---	---	---	---	---	---	---	---	---	---	---
17952177	5.71329	A	5.46174	A	5.84892	A	5.61973	A	5.73302	A	5.71078	A	5.56095	A	5.44782	A	5.88097	A	---	---	---	---	EGV91411	ENSEMBL	I79_025920	100	100	12	12	FALSE	---	---	gi344152715	+	823	1495	---	---	---	---	---	---	---	---	---	---	---	---	---
17952181	9.23589	A	9.77072	A	8.69121	A	9.55665	A	9.54808	A	8.71022	A	8.78059	A	9.45446	A	9.30104	A	---	---	---	---	EGV91412	ENSEMBL	I79_025919	100	100	13	13	FALSE	---	---	gi344152758	+	371	1776	---	---	---	---	---	---	---	---	---	---	---	---	---
17952184	6.28316	A	5.84726	A	6.26438	A	5.96278	A	6.07757	A	6.07162	A	6.15895	A	6.11412	A	6.13107	A	---	---	---	---	EGV91413	ENSEMBL	I79_025918	100	100	24	24	FALSE	---	---	gi344152822	-	1231	1704	---	---	---	---	---	---	---	---	---	---	---	---	---
17952186	6.29185	A	5.93374	A	6.34372	A	6.15599	A	6.01986	A	5.96285	A	6.0259	A	5.92117	A	5.88188	A	---	---	---	---	EGV91414	ENSEMBL	I79_025917	100	100	10	10	FALSE	---	---	gi344152844	+	526	1518	---	---	---	---	---	---	---	---	---	---	---	---	---
17952191	9.63915	A	9.72311	A	9.30772	A	9.72567	A	9.96616	A	9.6694	A	9.63534	A	9.88694	A	9.81136	A	---	---	---	---	EGV91415	ENSEMBL	I79_025915	100	100	12	12	FALSE	---	---	gi344152881	+	555	1967	---	---	---	---	---	---	---	---	---	---	---	---	---
17952194	7.52491	A	7.76884	A	7.77736	A	8.11741	A	8.44861	A	6.90672	A	6.82153	A	7.46392	A	7.87111	A	---	---	---	---	EGV91417	ENSEMBL	I79_025914	100	100	5	5	FALSE	---	---	gi344152907	-	252	552	---	---	---	---	---	---	---	---	---	---	---	---	---
17952197	5.42564	A	5.64846	A	5.61906	A	5.86355	A	6.0142	A	4.85559	A	5.35119	A	5.31861	A	5.58852	A	---	---	---	---	EGV91416	ENSEMBL	I79_025913	100	100	24	24	FALSE	---	---	gi344152907	+	391	636	---	---	---	---	---	---	---	---	---	---	---	---	---
17952199	9.78516	A	9.71823	A	9.73536	A	9.48528	A	9.41288	A	9.98561	A	10.0044	A	9.84137	A	9.92217	A	---	---	---	---	EGW15143	ENSEMBL	I79_025912	100	100	13	13	FALSE	---	---	gi344152949	-	413	1228	---	---	---	---	---	---	---	---	---	---	---	---	---
17952205	5.49229	A	5.61664	A	6.08064	A	5.75141	A	5.62547	A	5.71281	A	5.49831	A	5.88726	A	5.89685	A	---	---	---	---	EGV91418	ENSEMBL	I79_025910	100	100	22	22	FALSE	---	---	gi344152968	-	565	759	---	---	---	---	---	---	---	---	---	---	---	---	---
17952207	7.01079	A	6.49567	A	6.93837	A	6.38625	A	6.76203	A	6.88751	A	7.02943	A	6.46372	A	6.515	A	---	---	---	---	EGV91419	ENSEMBL	I79_025909	100	100	6	6	FALSE	---	---	gi344152997	+	226	2205	---	---	---	---	---	---	---	---	---	---	---	---	---
17952210	4.80336	A	4.79507	A	5.22765	A	4.57357	A	4.78304	A	4.79507	A	4.79507	A	4.90757	A	4.32267	A	---	---	---	---	EGV91420	ENSEMBL	I79_025908	100	100	23	23	FALSE	---	---	gi344153072	+	1266	1451	---	---	---	---	---	---	---	---	---	---	---	---	---
17952212	4.51801	A	4.81076	A	4.75525	A	4.61511	A	4.70747	A	4.40599	A	4.61511	A	4.48704	A	4.61511	A	---	---	---	---	EGV91421	ENSEMBL	I79_025907	100	100	13	13	FALSE	---	---	gi344153080	-	253	1364	---	---	---	---	---	---	---	---	---	---	---	---	---
17952215	7.71716	A	7.68827	A	7.71716	A	7.78995	A	7.70481	A	7.71716	A	7.62062	A	7.74043	A	7.70449	A	---	---	---	---	EGV91422	ENSEMBL	I79_025906	100	100	23	23	FALSE	---	---	gi344153102	+	402	2038	---	---	---	---	---	---	---	---	---	---	---	---	---
17952218	4.54967	A	4.54967	A	4.54967	A	4.43938	A	4.76715	A	4.5437	A	4.54967	A	4.52368	A	4.87406	A	---	---	---	---	EGW15363	ENSEMBL	I79_025905	100	100	12	12	FALSE	---	---	gi344153105	+	1083	2106	---	---	---	---	---	---	---	---	---	---	---	---	---
17952223	9.88193	A	10.2243	A	9.65856	A	9.89102	A	10.2174	A	9.23195	A	9.31092	A	9.3887	A	9.49136	A	---	---	---	---	EGV91423	ENSEMBL	I79_025902	100	100	26	26	FALSE	---	---	gi344153217	-	410	1823	---	---	---	---	---	---	---	---	---	---	---	---	---
17952226	5.61429	A	5.58684	A	5.60081	A	5.62393	A	5.76207	A	5.47049	A	5.58684	A	5.39617	A	5.46386	A	---	---	---	---	EGV91424	ENSEMBL	I79_025903	100	100	22	22	FALSE	---	---	gi344153217	+	2090	2293	---	---	---	---	---	---	---	---	---	---	---	---	---
17952228	5.1684	A	5.33849	A	5.24767	A	5.1684	A	5.1684	A	5.1684	A	5.12477	A	4.88451	A	5.19989	A	---	---	---	---	EGV91425	ENSEMBL	I79_025901	100	100	14	14	FALSE	---	---	gi344153228	+	512	2204	---	---	---	---	---	---	---	---	---	---	---	---	---
17952232	5.88572	A	5.64814	A	5.81681	A	5.67677	A	5.74012	A	5.96815	A	5.74012	A	5.73041	A	5.74012	A	---	---	---	---	EGW15354	ENSEMBL	I79_025900	100	100	21	21	FALSE	---	---	gi344153251	-	413	1809	---	---	---	---	---	---	---	---	---	---	---	---	---
17952234	6.4554	A	6.3508	A	6.20092	A	6.0889	A	6.23626	A	5.93444	A	6.40633	A	6.02703	A	6.26269	A	---	---	---	---	EGV91426	ENSEMBL	I79_025899	100	100	13	13	FALSE	---	---	gi344153268	-	1589	2091	---	---	---	---	---	---	---	---	---	---	---	---	---
17952237	5.49683	A	5.51611	A	5.08604	A	5.31177	A	5.77474	A	5.49778	A	5.31421	A	5.55911	A	5.25289	A	---	---	---	---	EGV91427	ENSEMBL	I79_025898	100	100	15	15	FALSE	---	---	gi344153304	+	270	1714	---	---	---	---	---	---	---	---	---	---	---	---	---
17952241	8.60271	A	8.73434	A	8.61628	A	8.85305	A	8.69467	A	8.49221	A	8.71276	A	8.69467	A	8.54022	A	---	---	---	---	EGV91428	ENSEMBL	I79_025897	100	100	13	13	FALSE	---	---	gi344153346	-	1628	2405	---	---	---	---	---	---	---	---	---	---	---	---	---
17952244	8.16591	A	7.91639	A	9.54779	A	8.83199	A	7.68481	A	8.81873	A	8.23118	A	8.592	A	8.43501	A	---	---	---	---	EGV91429	ENSEMBL	I79_025896	100	100	23	23	FALSE	---	---	gi344153378	+	1330	1614	---	---	---	---	---	---	---	---	---	---	---	---	---
17952246	7.29866	A	7.25529	A	7.30772	A	7.27306	A	7.03489	A	7.36676	A	7.32316	A	7.09596	A	6.96778	A	---	---	---	---	EGV91430	ENSEMBL	I79_025895	100	100	13	13	FALSE	---	---	gi344153385	+	405	760	---	---	---	---	---	---	---	---	---	---	---	---	---
17952249	7.67415	A	7.62291	A	7.88554	A	7.63865	A	7.78408	A	7.52995	A	7.68002	A	7.62773	A	7.34788	A	---	---	---	---	EGV91431	ENSEMBL	I79_025893	100	100	12	12	FALSE	---	---	gi344153400	-	316	1793	XM_003516001	G3IPI2	---	---	---	---	---	---	---	---	---	---	---
17952255	4.67861	A	4.64471	A	4.89273	A	5.00605	A	4.65615	A	4.51552	A	4.65615	A	4.65615	A	4.65615	A	---	---	---	---	EGV91432	ENSEMBL	I79_025894	100	100	25	25	FALSE	---	---	gi344153400	-	1946	2287	---	---	---	---	---	---	---	---	---	---	---	---	---
17952257	5.45879	A	5.24678	A	5.5921	A	5.09421	A	5.27562	A	6.12394	A	5.66245	A	5.2598	A	5.02029	A	---	---	---	---	EGV91433	ENSEMBL	I79_025892	100	100	9	9	FALSE	---	---	gi344153402	-	714	2272	---	---	---	---	---	---	---	---	---	---	---	---	---
17952259	2.88946	A	2.25587	A	2.35161	A	2.1989	A	2.20389	A	2.6705	A	3.09231	A	2.54276	A	2.29123	A	---	---	---	---	EGW14754	ENSEMBL	I79_025891	100	100	12	12	FALSE	---	---	gi344153403	+	1314	2195	---	---	---	---	---	---	---	---	---	---	---	---	---
17952261	7.51686	A	7.24025	A	7.25282	A	7.27478	A	7.41413	A	7.51992	A	7.185	A	7.3515	A	7.2454	A	---	---	---	---	EGV91434	ENSEMBL	I79_025890	100	100	13	13	FALSE	---	---	gi344153421	-	1233	2537	---	---	---	---	---	---	---	---	---	---	---	---	---
17952263	6.24107	A	5.84691	A	6.00095	A	6.27808	A	6.24107	A	6.13724	A	6.38241	A	6.27937	A	6.37221	A	---	---	---	---	EGV96780	ENSEMBL	I79_009678	100	100	25	25	FALSE	---	---	gi344153435	+	657	1025	---	---	---	---	---	---	---	---	---	---	---	---	---
17952265	8.42136	A	7.95275	A	8.09169	A	8.397	A	8.70396	A	8.35185	A	8.46582	A	8.67388	A	8.87272	A	---	---	---	---	EGV91437	ENSEMBL	I79_025888	100	100	13	13	FALSE	---	---	gi344153435	-	888	1843	---	---	---	---	---	---	---	---	---	---	---	---	---
17952268	5.27351	A	5.20892	A	5.4775	A	5.25223	A	5.50807	A	5.12268	A	5.25819	A	5.11116	A	5.25223	A	---	---	---	---	EGV91435	ENSEMBL	I79_025889	100	100	24	24	FALSE	---	---	gi344153436	+	499	858	---	---	---	---	---	---	---	---	---	---	---	---	---
17952270	9.06924	A	9.1175	A	9.20135	A	9.28955	A	9.11037	A	9.15013	A	9.11745	A	8.87952	A	8.93221	A	---	---	---	---	EGV91438	ENSEMBL	I79_025885	100	100	19	19	FALSE	---	---	gi344153437	+	557	709	---	---	---	---	---	---	---	---	---	---	---	---	---
17952272	4.77229	A	4.42926	A	4.68486	A	4.66502	A	4.49648	A	4.66722	A	4.70596	A	4.67639	A	4.22518	A	---	---	---	---	EGV91439	ENSEMBL	I79_025886	100	100	24	24	FALSE	---	---	gi344153437	-	1368	1538	---	---	---	---	---	---	---	---	---	---	---	---	---
17952274	5.35445	A	6.22568	A	6.92204	A	6.83826	A	6.23513	A	6.45531	A	5.54198	A	6.23513	A	6.23513	A	---	---	---	---	EGV91440	ENSEMBL	I79_025884	100	100	12	12	FALSE	---	---	gi344153546	-	450	2369	---	---	---	---	---	---	---	---	---	---	---	---	---
17952277	6.48081	A	6.71054	A	6.27058	A	6.60406	A	6.17806	A	6.67924	A	6.48081	A	6.48081	A	6.64919	A	---	---	---	---	EGV91441	ENSEMBL	I79_025883	100	100	25	25	FALSE	---	---	gi344153551	+	2061	2270	---	---	---	---	---	---	---	---	---	---	---	---	---
17952279	3.82435	A	4.00589	A	3.91806	A	3.7075	A	3.82435	A	3.79543	A	3.82435	A	3.75002	A	3.99723	A	---	---	---	---	EGV91442	ENSEMBL	I79_025882	100	100	21	21	FALSE	---	---	gi344153581	-	346	2424	XM_003515996	G3IPH1	---	---	---	---	---	---	---	---	---	---	---
17952281	10.5978	A	10.5407	A	10.1861	A	10.4421	A	10.6533	A	10.3384	A	10.3937	A	10.3413	A	10.5356	A	---	---	---	---	EGV91443	ENSEMBL	I79_025881	100	100	23	23	FALSE	---	---	gi344153695	+	176	2701	---	---	---	---	---	---	---	---	---	---	---	---	---
17952289	8.32277	A	7.62532	A	8.2518	A	7.70985	A	7.23397	A	8.59093	A	8.73467	A	8.02782	A	7.67524	A	---	---	---	---	EGW13027	ENSEMBL	I79_018777	100	100	25	25	FALSE	---	---	gi344153772	-	888	2066	XM_003510478	G3I5M4	---	---	---	---	---	---	---	---	---	---	---
17952291	8.26049	A	7.96123	A	7.89785	A	7.73436	A	8.13396	A	7.66299	A	7.60827	A	7.58962	A	7.72085	A	---	---	---	---	EGV91445	ENSEMBL	I79_025879	100	100	13	13	FALSE	---	---	gi344153788	+	695	2024	---	---	---	---	---	---	---	---	---	---	---	---	---
17952298	5.42188	A	5.32922	A	5.25595	A	5.29652	A	5.4798	A	5.27988	A	5.77331	A	5.32922	A	5.30278	A	---	---	---	---	EGW14963	ENSEMBL	I79_025877	100	100	11	11	FALSE	---	---	gi344153801	-	1099	1266	---	---	---	---	---	---	---	---	---	---	---	---	---
17952300	5.0324	A	4.55326	A	4.76594	A	5.2598	A	5.13185	A	4.96907	A	4.59844	A	4.96907	A	4.96907	A	---	---	---	---	EGV91447	ENSEMBL	I79_025875	100	100	25	25	FALSE	---	---	gi344153816	-	995	1267	---	---	---	---	---	---	---	---	---	---	---	---	---
17952304	7.72451	A	8.14124	A	7.90884	A	8.60145	A	8.86179	A	7.85064	A	7.74809	A	8.42496	A	8.57134	A	---	---	---	---	EGV91446	ENSEMBL	I79_025874	100	100	20	20	FALSE	---	---	gi344153817	-	322	474	---	---	---	---	---	---	---	---	---	---	---	---	---
17952306	4.83151	A	4.75416	A	4.81384	A	4.93302	A	4.66879	A	4.51005	A	5.10053	A	4.5684	A	4.75416	A	---	---	---	---	EGV91448	ENSEMBL	I79_025872	100	100	25	25	FALSE	---	---	gi344153843	+	603	848	---	---	---	---	---	---	---	---	---	---	---	---	---
17952308	4.62336	A	4.49226	A	4.43119	A	4.62336	A	4.52084	A	4.79215	A	4.62336	A	4.62336	A	4.72707	A	---	---	---	---	EGV91449	ENSEMBL	I79_025873	100	100	25	25	FALSE	---	---	gi344153843	+	2526	2747	---	---	---	---	---	---	---	---	---	---	---	---	---
17952310	7.69071	A	8.33451	A	7.48515	A	7.99793	A	8.16159	A	7.66482	A	7.38431	A	7.30802	A	7.50429	A	---	---	---	---	EGV91450	ENSEMBL	I79_025871	100	100	13	13	FALSE	---	---	gi344153870	+	514	851	---	---	---	---	---	---	---	---	---	---	---	---	---
17952313	1.78258	A	2.07795	A	1.96293	A	1.60502	A	2.15502	A	1.79731	A	1.77115	A	1.88975	A	1.91384	A	---	---	---	---	EGW15347	ENSEMBL	I79_025870	100	100	9	9	FALSE	---	---	gi344153917	-	1435	2013	---	---	---	---	---	---	---	---	---	---	---	---	---
17952315	4.81797	A	4.34183	A	4.80278	A	5.48423	A	4.95824	A	4.95007	A	5.38168	A	5.40092	A	5.30813	A	---	---	---	---	EGV91451	ENSEMBL	I79_025869	100	100	23	23	FALSE	---	---	gi344153955	-	2360	2587	---	---	---	---	---	---	---	---	---	---	---	---	---
17952317	4.51005	A	4.54439	A	4.1275	A	4.13	A	4.36351	A	4.1886	A	4.32749	A	4.284	A	4.21883	A	---	---	---	---	EGW15131	ENSEMBL	I79_025868	100	100	9	9	FALSE	---	---	gi344154028	+	2028	2459	---	---	---	---	---	---	---	---	---	---	---	---	---
17952319	4.75416	A	4.09868	A	5.17886	A	5.07243	A	4.59801	A	4.75416	A	5.04253	A	4.75416	A	4.17657	A	---	---	---	---	EGV91452	ENSEMBL	I79_025867	100	100	13	13	FALSE	---	---	gi344154042	-	2075	2281	---	---	---	---	---	---	---	---	---	---	---	---	---
17952325	3.98397	A	3.72048	A	3.80395	A	3.66971	A	3.47395	A	3.55475	A	4.25404	A	3.92739	A	3.72747	A	---	---	---	---	EGV91453	ENSEMBL	I79_025864	100	100	12	12	FALSE	---	---	gi344154118	-	46	2582	---	---	---	---	---	---	---	---	---	---	---	---	---
17952328	5.38399	A	5.02165	A	5.24462	A	4.62179	A	5.05582	A	5.05582	A	4.90539	A	5.05582	A	5.05582	A	---	---	---	---	EGV91454	ENSEMBL	I79_025863	100	100	10	10	FALSE	---	---	gi344154124	-	2590	2964	---	---	---	---	---	---	---	---	---	---	---	---	---
17952331	7.8987	A	8.30517	A	7.63184	A	7.95557	A	7.94051	A	8.1593	A	8.07064	A	7.96315	A	8.13118	A	XM_003515986	LOC100750471	kelch-like protein 11-like	---	XM_003515986	RefSeq	PREDICTED: Cricetulus griseus kelch-like protein 11-like (LOC100750471), mRNA.	100	100	24	24	FALSE	---	---	gi344154203	-	726	2213	XM_003515986	G3IPF5	---	---	---	---	---	---	---	---	---	---	---
17952333	3.65751	A	3.4471	A	3.4948	A	3.41436	A	3.3825	A	3.43442	A	3.49035	A	3.44621	A	3.31742	A	---	---	---	---	EGV91456	ENSEMBL	I79_025861	100	100	17	17	FALSE	---	---	gi344154260	-	159	2926	---	---	---	---	---	---	---	---	---	---	---	---	---
17952337	9.19925	A	9.37646	A	9.33329	A	9.3746	A	9.11237	A	9.69708	A	9.45882	A	9.58562	A	9.40982	A	---	---	---	---	EGV91457	ENSEMBL	I79_025860	100	100	23	23	FALSE	---	---	gi344154273	+	1273	1437	---	---	---	---	---	---	---	---	---	---	---	---	---
17952339	7.74163	A	8.1157	A	7.79875	A	7.84945	A	7.99952	A	7.68887	A	7.77099	A	7.78269	A	7.71748	A	---	---	---	---	EGV97156	ENSEMBL	I79_004913	100	100	25	25	FALSE	---	---	gi344154277	+	1187	1423	XM_003498944	G3H3S9	---	---	---	---	---	---	---	---	---	---	---
17952341	3.35132	A	3.12655	A	2.63291	A	3.01786	A	3.19843	A	3.21072	A	3.49194	A	3.3311	A	3.30102	A	---	---	---	---	EGW13492	ENSEMBL	I79_025858	100	100	12	12	FALSE	---	---	gi344154322	-	280	3038	---	---	---	---	---	---	---	---	---	---	---	---	---
17952343	4.29003	A	4.20563	A	4.49213	A	3.96006	A	4.00764	A	4.44587	A	4.29213	A	4.34834	A	4.36351	A	---	---	---	---	EGV91459	ENSEMBL	I79_025857	100	100	8	8	FALSE	---	---	gi344154331	+	410	1641	---	---	---	---	---	---	---	---	---	---	---	---	---
17952347	8.57931	A	8.92192	A	8.35432	A	8.6251	A	8.86928	A	8.38213	A	8.51387	A	8.57931	A	8.6251	A	---	---	---	---	EGV91460	ENSEMBL	I79_025856	100	100	13	13	FALSE	---	---	gi344154377	+	1802	2922	---	---	---	---	---	---	---	---	---	---	---	---	---
17952350	8.45634	A	8.2362	A	8.58086	A	8.57092	A	8.40452	A	8.6147	A	8.36922	A	8.6585	A	8.37606	A	---	---	---	---	EGV91461	ENSEMBL	I79_025855	100	100	20	20	FALSE	---	---	gi344154416	-	139	291	---	---	---	---	---	---	---	---	---	---	---	---	---
17952352	7.10889	A	6.71183	A	6.99615	A	6.68273	A	6.95138	A	6.99511	A	6.95138	A	6.95138	A	6.95138	A	---	---	---	---	EGV91462	ENSEMBL	I79_025854	100	100	21	21	FALSE	---	---	gi344154422	+	1109	1282	---	---	---	---	---	---	---	---	---	---	---	---	---
17952354	4.74618	A	4.52368	A	4.52368	A	4.40874	A	4.52368	A	4.71004	A	4.52368	A	4.52368	A	4.2165	A	---	---	---	---	EGW15348	ENSEMBL	I79_025853	100	100	16	16	FALSE	---	---	gi344154478	-	735	2360	---	---	---	---	---	---	---	---	---	---	---	---	---
17952357	11.638	A	11.8055	A	11.3439	A	11.4693	A	11.4515	A	11.6486	A	11.9191	A	11.5846	A	11.3905	A	---	---	---	---	EGV91463	ENSEMBL	I79_025852	100	100	17	17	FALSE	---	---	gi344154509	-	619	2978	---	---	---	---	---	---	---	---	---	---	---	---	---
17952361	7.74136	A	7.40003	A	7.70043	A	7.16862	A	7.17985	A	7.38808	A	7.30541	A	7.20062	A	6.9459	A	---	---	---	---	EGV91464	ENSEMBL	I79_025851	100	100	15	15	FALSE	---	---	gi344154564	+	792	3016	---	---	---	---	---	---	---	---	---	---	---	---	---
17952370	2.70287	A	2.40097	A	2.63931	A	2.7276	A	2.85476	A	2.42497	A	2.95802	A	2.45813	A	2.55442	A	XM_003515980	LOC100772333	olfactory receptor 5B12-like	---	XM_003515980	RefSeq	PREDICTED: Cricetulus griseus olfactory receptor 5B12-like (LOC100772333), mRNA.	100	100	16	16	FALSE	---	---	gi344154571	+	1751	2695	---	---	---	---	---	---	---	---	---	---	---	---	---
17952372	8.31593	A	7.70903	A	7.17476	A	7.87542	A	7.89919	A	8.14293	A	7.90539	A	7.89534	A	7.9726	A	---	---	---	---	EGV91466	ENSEMBL	I79_025849	100	100	22	22	FALSE	---	---	gi344154646	+	2637	2852	---	---	---	---	---	---	---	---	---	---	---	---	---
17952374	8.16899	A	8.03872	A	8.22997	A	7.90881	A	7.76728	A	8.31977	A	8.33693	A	8.31522	A	8.368	A	---	---	---	---	EGV91467	ENSEMBL	I79_025848	100	100	11	11	FALSE	---	---	gi344154652	-	146	3152	---	---	---	---	---	---	---	---	---	---	---	---	---
17952377	7.20181	A	7.75376	A	7.3061	A	7.19489	A	7.32848	A	7.19051	A	6.94929	A	6.91681	A	6.7174	A	---	---	---	---	EGV91468	ENSEMBL	I79_025847	100	100	13	13	FALSE	---	---	gi344154661	-	2431	2756	---	---	---	---	---	---	---	---	---	---	---	---	---
17952380	9.78002	A	9.90083	A	10.0589	A	10.1059	A	10.1445	A	10.2585	A	9.9093	A	10.1429	A	10.2535	A	---	---	---	---	EGV91469	ENSEMBL	I79_025846	100	100	9	9	FALSE	---	---	gi344154740	-	1340	2960	---	---	---	---	---	---	---	---	---	---	---	---	---
17952383	4.83824	A	4.7585	A	4.7121	A	4.79409	A	4.7121	A	4.68681	A	4.7121	A	4.7121	A	4.25819	A	---	---	---	---	EGW15350	ENSEMBL	I79_025845	100	100	24	24	FALSE	---	---	gi344154782	+	548	895	---	---	---	---	---	---	---	---	---	---	---	---	---
17952385	10.585	A	10.1735	A	10.4067	A	10.452	A	10.1892	A	10.7428	A	10.7143	A	10.6193	A	10.5223	A	---	---	---	---	EGV91470	ENSEMBL	I79_025843	100	100	23	23	FALSE	---	---	gi344154832	-	1637	2002	---	---	---	---	---	---	---	---	---	---	---	---	---
17952387	9.66495	A	9.67502	A	9.6081	A	9.64718	A	9.44451	A	9.94926	A	9.77826	A	9.83735	A	9.65285	A	---	---	---	---	EGW01837	ENSEMBL	I79_007265	100	100	25	25	FALSE	---	---	gi344154832	-	2864	3367	---	---	---	---	---	---	---	---	---	---	---	---	---
17952391	7.29968	A	7.10079	A	7.75383	A	8.18113	A	8.17873	A	7.4676	A	7.04346	A	7.58798	A	7.56346	A	---	---	---	---	EGV91472	ENSEMBL	I79_025841	100	100	13	13	FALSE	---	---	gi344154859	+	480	2360	---	---	---	---	---	---	---	---	---	---	---	---	---
17952394	6.63231	A	6.79266	A	6.07441	A	5.68107	A	6.07171	A	6.03951	A	6.16326	A	5.67136	A	5.63409	A	---	---	---	---	EGV91473	ENSEMBL	I79_025839	100	100	21	21	FALSE	---	---	gi344154869	+	748	2273	---	---	---	---	---	---	---	---	---	---	---	---	---
17952396	6.19699	A	6.08259	A	5.96094	A	5.99795	A	5.59308	A	6.31509	A	6.18631	A	6.12758	A	6.06236	A	---	---	---	---	EGV91474	ENSEMBL	I79_025840	100	100	20	20	FALSE	---	---	gi344154869	+	3054	3284	---	---	---	---	---	---	---	---	---	---	---	---	---
17952398	8.15859	A	7.83184	A	8.14873	A	7.68393	A	7.95801	A	8.33033	A	8.03047	A	7.59586	A	7.41895	A	XM_003515974	LOC100769747	zinc fingers and homeoboxes protein 2-like	---	XM_003515974	RefSeq	PREDICTED: Cricetulus griseus zinc fingers and homeoboxes protein 2-like (LOC100769747), mRNA.	100	100	21	21	FALSE	---	---	gi344154881	-	260	2773	XM_003515974	G3IPD2	GO:0006355	regulation of transcription, DNA-dependent	inferred from electronic annotation	GO:0005634	nucleus	inferred from electronic annotation	GO:0003677 // GO:0003700 // GO:0043565 // GO:0046872	DNA binding // sequence-specific DNA binding transcription factor activity // sequence-specific DNA binding // metal ion binding	inferred from electronic annotation // inferred from electronic annotation // inferred from electronic annotation // inferred from electronic annotation	---	---
17952400	8.18104	A	7.7952	A	7.74697	A	7.66869	A	8.14051	A	7.35202	A	7.54374	A	7.07073	A	7.11826	A	---	---	---	---	EGV91476	ENSEMBL	I79_025836	100	100	16	16	FALSE	---	---	gi344154902	+	1299	2507	---	---	---	---	---	---	---	---	---	---	---	---	---
17952405	6.31092	A	6.18284	A	6.38562	A	6.06192	A	6.26049	A	6.13496	A	6.09168	A	6.11597	A	6.20615	A	---	---	---	---	EGV91477	ENSEMBL	I79_025837	100	100	25	25	FALSE	---	---	gi344154902	-	2240	2548	---	---	---	---	---	---	---	---	---	---	---	---	---
17952407	4.65046	A	4.74186	A	4.67756	A	4.6274	A	4.30272	A	4.64509	A	4.37362	A	4.34436	A	4.89185	A	---	---	---	---	EGV91478	ENSEMBL	I79_025835	100	100	5	5	FALSE	---	---	gi344154906	-	253	1504	---	---	---	---	---	---	---	---	---	---	---	---	---
17952410	4.58894	A	4.33763	A	5.06287	A	4.97449	A	4.97449	A	5.35585	A	5.13154	A	4.97232	A	5.04112	A	---	---	---	---	EGW14394	ENSEMBL	I79_025834	100	100	6	6	FALSE	---	---	gi344154910	-	1960	3298	---	---	---	---	---	---	---	---	---	---	---	---	---
17952413	4.95946	A	4.95946	A	4.95946	A	4.8986	A	4.77315	A	4.98405	A	4.9308	A	4.95946	A	4.95946	A	---	---	---	---	EGV91479	ENSEMBL	I79_025833	100	100	15	15	FALSE	---	---	gi344154928	-	416	2321	---	---	---	---	---	---	---	---	---	---	---	---	---
17952417	7.4482	A	7.95463	A	7.4723	A	7.87551	A	7.79394	A	7.44092	A	7.73332	A	7.54185	A	7.62758	A	---	---	---	---	EGV91480	ENSEMBL	I79_025832	100	100	11	11	FALSE	---	---	gi344154948	+	419	2057	---	---	---	---	---	---	---	---	---	---	---	---	---
17952420	3.80845	A	3.90064	A	3.81402	A	3.52855	A	3.9939	A	4.15994	A	3.78151	A	3.83853	A	3.84289	A	---	---	---	---	EGW15177	ENSEMBL	I79_025112	100	100	26	26	FALSE	---	---	gi344154983	+	381	2180	---	---	---	---	---	---	---	---	---	---	---	---	---
17952423	6.92917	A	6.5523	A	6.55737	A	6.45554	A	6.59741	A	6.58967	A	6.58967	A	6.58967	A	6.61115	A	---	---	---	---	EGV91482	ENSEMBL	I79_025831	100	100	23	23	FALSE	---	---	gi344154985	+	660	1592	---	---	---	---	---	---	---	---	---	---	---	---	---
17952425	6.64685	A	6.80137	A	6.86277	A	6.80137	A	6.83069	A	6.80137	A	6.72333	A	6.80137	A	6.82595	A	XM_003515859	LOC100766671	ADP-ribosylation factor-like protein 4D-like	---	XM_003515859	RefSeq	PREDICTED: Cricetulus griseus ADP-ribosylation factor-like protein 4D-like (LOC100766671), mRNA.	100	100	25	25	FALSE	---	---	gi344155020	+	846	1451	XM_003515859	G3INU1	GO:0007264	small GTPase mediated signal transduction	inferred from electronic annotation	GO:0005622	intracellular	inferred from electronic annotation	GO:0000166 // GO:0005525	nucleotide binding // GTP binding	inferred from electronic annotation // inferred from electronic annotation	---	---
17952427	3.3916	A	3.09056	A	3.3916	A	3.36221	A	3.3916	A	3.50425	A	3.45874	A	3.3916	A	3.60957	A	---	---	---	---	EGV91484	ENSEMBL	I79_025828	100	100	10	10	FALSE	---	---	gi344155068	-	1989	2632	---	---	---	---	---	---	---	---	---	---	---	---	---
17952430	5.13894	A	4.9337	A	5.13894	A	4.92386	A	5.13894	A	5.15294	A	5.22222	A	5.13894	A	5.13894	A	---	---	---	---	EGV91485	ENSEMBL	I79_025827	100	100	12	12	FALSE	---	---	gi344155080	-	2878	3227	---	---	---	---	---	---	---	---	---	---	---	---	---
17952433	4.91705	A	4.55424	A	4.51623	A	4.50551	A	4.71546	A	4.95781	A	4.69981	A	4.59119	A	4.69981	A	---	---	---	---	EGV91486	ENSEMBL	I79_025825	100	100	25	25	FALSE	---	---	gi344155082	-	509	724	---	---	---	---	---	---	---	---	---	---	---	---	---
17952435	7.00398	A	7.20429	A	6.9758	A	7.08401	A	7.07235	A	7.01739	A	6.72397	A	6.85437	A	6.78761	A	---	---	---	---	EGV91487	ENSEMBL	I79_025826	100	100	24	24	FALSE	---	---	gi344155082	-	1792	1986	---	---	---	---	---	---	---	---	---	---	---	---	---
17952437	9.37427	A	9.53259	A	9.04195	A	9.20228	A	9.47457	A	8.81293	A	9.11911	A	9.03839	A	9.11911	A	---	---	---	---	EGV91488	ENSEMBL	I79_025824	100	100	19	19	FALSE	---	---	gi344155108	+	498	1992	---	---	---	---	---	---	---	---	---	---	---	---	---
17952441	7.99029	A	7.91206	A	8.22104	A	8.08907	A	8.31652	A	7.90058	A	8.05691	A	8.06808	A	8.1105	A	---	---	---	---	EGV91489	ENSEMBL	I79_025823	100	100	22	22	FALSE	---	---	gi344155112	-	141	3011	---	---	---	---	---	---	---	---	---	---	---	---	---
17952444	3.85211	A	4.29551	A	3.8321	A	3.98162	A	3.85696	A	4.18866	A	3.9754	A	3.96811	A	4.33071	A	---	---	---	---	EGV91490	ENSEMBL	I79_025822	100	100	10	10	FALSE	---	---	gi344155115	+	2067	3462	---	---	---	---	---	---	---	---	---	---	---	---	---
17952447	10.3882	A	10.4615	A	10.2443	A	10.3486	A	10.6975	A	10.272	A	10.3321	A	10.2387	A	10.4032	A	---	---	---	---	EGV91491	ENSEMBL	I79_025821	100	100	19	19	FALSE	---	---	gi344155126	-	1034	3230	---	---	---	---	---	---	---	---	---	---	---	---	---
17952452	4.54415	A	4.50942	A	4.44943	A	4.22328	A	4.63224	A	4.58828	A	4.69822	A	4.43409	A	4.55293	A	---	---	---	---	EGV91492	ENSEMBL	I79_025820	100	100	14	14	FALSE	---	---	gi344155138	+	620	1184	---	---	---	---	---	---	---	---	---	---	---	---	---
17952454	8.17533	A	8.11356	A	8.16033	A	8.29564	A	8.12056	A	8.12056	A	7.97352	A	8.11482	A	7.92225	A	XM_003515822	LOC100764833	zinc finger and BTB domain-containing protein 34-like	---	XM_003515822	RefSeq	PREDICTED: Cricetulus griseus zinc finger and BTB domain-containing protein 34-like (LOC100764833), mRNA.	100	100	25	25	FALSE	---	---	gi344155192	-	1884	3386	---	---	---	---	---	---	---	---	---	---	---	---	---
17952456	3.17286	A	2.80695	A	2.95867	A	2.94737	A	3.01937	A	2.84479	A	3.26171	A	2.58784	A	3.48448	A	XM_003515963	LOC100765699	zinc finger protein 135-like	---	XM_003515963	RefSeq	PREDICTED: Cricetulus griseus zinc finger protein 135-like (LOC100765699), partial mRNA.	100	100	10	10	FALSE	---	---	gi344155205	-	2045	2743	---	---	---	---	---	---	---	---	---	---	---	---	---
17952458	5.07393	A	5.07393	A	4.87622	A	5.01086	A	5.09181	A	5.05904	A	5.1925	A	4.8833	A	5.15334	A	---	---	---	---	EGV91494	ENSEMBL	I79_025816	100	100	22	22	FALSE	---	---	gi344155225	-	857	1162	---	---	---	---	---	---	---	---	---	---	---	---	---
17952460	6.03775	A	6.11154	A	5.2853	A	5.25865	A	5.05035	A	5.61919	A	5.62508	A	5.98698	A	5.87062	A	---	---	---	---	EGV91495	ENSEMBL	I79_025817	100	100	25	25	FALSE	---	---	gi344155225	+	1543	1806	---	---	---	---	---	---	---	---	---	---	---	---	---
17952462	4.68228	A	4.44229	A	4.63727	A	4.68228	A	4.56696	A	4.80675	A	4.80307	A	4.78392	A	4.59177	A	---	---	---	---	EGV91496	ENSEMBL	I79_025815	100	100	11	11	FALSE	---	---	gi344155227	+	1073	2133	---	---	---	---	---	---	---	---	---	---	---	---	---
17952465	6.48201	A	6.28278	A	6.33375	A	6.59635	A	6.00896	A	6.33554	A	6.33739	A	6.44881	A	6.67518	A	---	---	---	---	EGW15221	ENSEMBL	I79_025814	100	100	6	6	FALSE	---	---	gi344155260	-	65	3355	---	---	---	---	---	---	---	---	---	---	---	---	---
17952468	5.87967	A	5.76103	A	6.02675	A	5.75681	A	5.81094	A	5.95632	A	5.62933	A	5.81094	A	5.81094	A	---	---	---	---	EGV91497	ENSEMBL	I79_025813	100	100	23	23	FALSE	---	---	gi344155264	-	1979	3556	XM_003515962	G3IPA7	---	---	---	---	---	---	---	---	---	---	---
17952470	7.1207	A	6.76996	A	7.23566	A	6.86268	A	6.89916	A	6.98415	A	6.93655	A	6.82628	A	7.09577	A	---	---	---	---	EGV91498	ENSEMBL	I79_025812	100	100	23	23	FALSE	---	---	gi344155283	+	686	3829	---	---	---	---	---	---	---	---	---	---	---	---	---
17952473	11.1438	A	11.146	A	10.7606	A	10.9145	A	10.8979	A	11.1173	A	11.4028	A	11	A	10.7764	A	---	---	---	---	EGV91499	ENSEMBL	I79_025811	100	100	13	13	FALSE	---	---	gi344155293	-	931	3160	---	---	---	---	---	---	---	---	---	---	---	---	---
17952476	10.8611	A	11.1805	A	11.0653	A	11.1632	A	10.9186	A	11.4427	A	11.3652	A	11.2715	A	11.4922	A	---	---	---	---	EGV91500	ENSEMBL	I79_025810	100	100	11	11	FALSE	---	---	gi344155350	+	1241	3380	---	---	---	---	---	---	---	---	---	---	---	---	---
17952479	9.40231	A	9.55152	A	9.18895	A	9.60014	A	9.65721	A	9.33908	A	9.48401	A	9.69736	A	9.63151	A	---	---	---	---	EGV91501	ENSEMBL	I79_025809	100	100	13	13	FALSE	---	---	gi344155357	-	2342	3107	---	---	---	---	---	---	---	---	---	---	---	---	---
17952482	5.89783	A	5.80685	A	5.88284	A	5.80685	A	5.69365	A	5.80685	A	5.92491	A	5.64006	A	5.79183	A	---	---	---	---	EGW15212	ENSEMBL	I79_024754	100	100	25	25	FALSE	---	---	gi344155404	-	555	1322	XM_003515264	G3ILI8	---	---	---	---	---	---	---	---	---	---	---
17952484	6.14637	A	6.14021	A	6.07368	A	6.14021	A	5.87882	A	5.53683	A	5.89918	A	5.89918	A	5.86032	A	---	---	---	---	EGV91503	ENSEMBL	I79_025807	100	100	11	11	FALSE	---	---	gi344155418	-	54	257	---	---	---	---	---	---	---	---	---	---	---	---	---
17952486	4.09996	A	3.81119	A	3.91589	A	3.9584	A	3.89109	A	3.87096	A	3.83743	A	3.5413	A	3.73356	A	---	---	---	---	EGW14784	ENSEMBL	I79_025806	100	100	3	3	FALSE	---	---	gi344155430	+	228	2571	---	---	---	---	---	---	---	---	---	---	---	---	---
17952489	5.63075	A	5.57726	A	5.71463	A	5.57726	A	5.56761	A	5.47832	A	5.52491	A	5.63019	A	5.60419	A	---	---	---	---	EGW15365	ENSEMBL	I79_025805	100	100	22	22	FALSE	---	---	gi344155436	+	2828	3538	XM_003515956	G3IP99	---	---	---	---	---	---	---	---	---	---	---
17952491	5.15122	A	5.15122	A	5.11046	A	5.15122	A	5.15122	A	5.15122	A	5.15122	A	4.84648	A	5.1774	A	---	---	---	---	EGV91504	ENSEMBL	I79_025804	100	100	27	27	FALSE	---	---	gi344155438	-	133	1454	---	---	---	---	---	---	---	---	---	---	---	---	---
17952495	5.99962	A	6.21735	A	6.05932	A	5.9895	A	6.28236	A	5.25677	A	5.83038	A	5.34037	A	5.58525	A	---	---	---	---	EGW15188	ENSEMBL	I79_025803	100	100	25	25	FALSE	---	---	gi344155441	+	1575	1739	---	---	---	---	---	---	---	---	---	---	---	---	---
17952497	6.01413	A	5.91176	A	6.13072	A	5.80795	A	6.2927	A	5.69806	A	5.89678	A	6.05381	A	5.95859	A	---	---	---	---	EGV91505	ENSEMBL	I79_025800	100	100	21	21	FALSE	---	---	gi344155490	+	1915	2151	---	---	---	---	---	---	---	---	---	---	---	---	---
17952499	5.31845	A	5.28275	A	5.22164	A	5.0367	A	5.499	A	5.22164	A	5.22164	A	4.91952	A	5.22164	A	---	---	---	---	EGV91506	ENSEMBL	I79_025801	100	100	25	25	FALSE	---	---	gi344155490	-	2435	2590	---	---	---	---	---	---	---	---	---	---	---	---	---
17952501	5.59177	A	5.41309	A	5.91273	A	5.36209	A	5.70231	A	5.67881	A	5.65922	A	5.25646	A	5.41627	A	---	---	---	---	EGV91507	ENSEMBL	I79_025798	100	100	28	28	FALSE	---	---	gi344155493	-	7	949	---	---	---	---	---	---	---	---	---	---	---	---	---
17952506	6.15127	A	6.35074	A	6.33848	A	6.32941	A	6.1559	A	6.20038	A	6.13275	A	6.02426	A	6.23646	A	---	---	---	---	EGV94341	ENSEMBL	I79_001033	100	100	25	25	FALSE	---	---	gi344155493	+	2753	3223	---	---	---	---	---	---	---	---	---	---	---	---	---
17952508	8.32836	A	8.05505	A	8.37377	A	8.40233	A	8.20185	A	8.37377	A	8.43267	A	8.51469	A	8.54553	A	---	---	---	---	EGW05204	ENSEMBL	I79_018569	100	100	25	25	FALSE	---	---	gi344155495	-	3630	3936	---	---	---	---	---	---	---	---	---	---	---	---	---
17952510	4.57805	A	4.24416	A	4.14121	A	4.09578	A	4.3869	A	4.35071	A	4.2058	A	4.21132	A	4.24416	A	---	---	---	---	EGW13736	ENSEMBL	I79_024467	100	100	25	25	FALSE	---	---	gi344155496	-	649	2160	XM_003515074	G3IKR4	---	---	---	---	---	---	---	---	---	---	---
17952512	7.02626	A	6.82777	A	6.92923	A	6.93837	A	6.87467	A	6.80309	A	6.9852	A	6.98175	A	6.93837	A	---	---	---	---	EGW15331	ENSEMBL	I79_025795	100	100	9	9	FALSE	---	---	gi344155531	+	3477	3989	---	---	---	---	---	---	---	---	---	---	---	---	---
17952517	8.5986	A	8.85206	A	8.5986	A	8.59779	A	8.35028	A	8.73785	A	8.64488	A	8.5986	A	8.48155	A	XM_003515952	LOC100762505	E3 ubiquitin-protein ligase RNF139-like	---	XM_003515952	RefSeq	PREDICTED: Cricetulus griseus E3 ubiquitin-protein ligase RNF139-like (LOC100762505), partial mRNA.	100	100	21	21	FALSE	---	---	gi344155546	-	1401	3239	---	---	---	---	---	---	---	---	---	---	---	---	---
17952519	5.56023	A	5.54028	A	5.54028	A	5.54028	A	5.54028	A	5.54028	A	5.86401	A	5.54028	A	5.54028	A	---	---	---	---	EGW15361	ENSEMBL	I79_025792	100	100	23	23	FALSE	---	---	gi344155548	+	998	2473	XM_003515951	G3IP88	---	---	---	---	---	---	---	---	---	---	---
17952521	4.22764	A	4.67223	A	5.06287	A	4.20203	A	4.36257	A	4.45272	A	5.02081	A	4.45272	A	4.86343	A	---	---	---	---	EGW14846	ENSEMBL	I79_025791	100	100	9	9	FALSE	---	---	gi344155579	+	2918	3850	---	---	---	---	---	---	---	---	---	---	---	---	---
17952523	8.48518	A	8.90803	A	8.31516	A	8.29351	A	8.74489	A	8.17145	A	8.26268	A	8.00639	A	8.25768	A	---	---	---	---	EGV91512	ENSEMBL	I79_025790	100	100	18	18	FALSE	---	---	gi344155600	-	569	3265	---	---	---	---	---	---	---	---	---	---	---	---	---
17952529	5.99275	A	5.79062	A	5.71799	A	5.87097	A	5.83763	A	5.43184	A	5.66352	A	5.79062	A	5.88611	A	---	---	---	---	EGV91513	ENSEMBL	I79_025789	100	100	18	18	FALSE	---	---	gi344155616	+	578	3027	---	---	---	---	---	---	---	---	---	---	---	---	---
17952532	4.83135	A	4.77151	A	4.50562	A	4.35517	A	4.65733	A	4.66857	A	4.66857	A	4.80399	A	4.66857	A	---	---	---	---	EGW15362	ENSEMBL	I79_025410	100	100	5	5	FALSE	---	---	gi344155671	+	365	3564	---	---	---	---	---	---	---	---	---	---	---	---	---
17952538	3.64003	A	3.51636	A	3.09633	A	3.08244	A	3.79569	A	3.0051	A	3.43044	A	3.3167	A	3.36292	A	---	---	---	---	EGV91515	ENSEMBL	I79_025786	100	100	25	25	FALSE	---	---	gi344155682	-	1063	1221	---	---	---	---	---	---	---	---	---	---	---	---	---
17952540	8.80624	A	9.14245	A	8.54128	A	8.72343	A	9.0574	A	8.69131	A	8.66879	A	8.60599	A	8.7116	A	---	---	---	---	EGV91516	ENSEMBL	I79_025787	100	100	21	21	FALSE	---	---	gi344155682	-	1421	3670	---	---	---	---	---	---	---	---	---	---	---	---	---
17952547	9.49818	A	9.32187	A	9.23588	A	9.4465	A	9.63276	A	9.6396	A	9.64762	A	9.87256	A	9.93742	A	---	---	---	---	EGV91517	ENSEMBL	I79_025784	100	100	13	13	FALSE	---	---	gi344155706	+	296	1253	---	---	---	---	---	---	---	---	---	---	---	---	---
17952553	6.62812	A	6.46921	A	6.35015	A	6.46921	A	6.431	A	6.46921	A	6.60923	A	6.49828	A	6.30913	A	---	---	---	---	EGV91518	ENSEMBL	I79_025785	100	100	28	28	FALSE	---	---	gi344155706	-	2429	4242	---	---	---	---	---	---	---	---	---	---	---	---	---
17952562	4.86582	A	5.40341	A	5.22882	A	5.47662	A	5.30656	A	5.68426	A	5.39412	A	5.08525	A	5.34445	A	---	---	---	---	EGW14659	ENSEMBL	I79_025783	100	100	10	10	FALSE	---	---	gi344155719	+	2517	4335	---	---	---	---	---	---	---	---	---	---	---	---	---
17952565	5.26123	A	5.08851	A	4.99651	A	4.77163	A	4.74826	A	5.52703	A	4.96221	A	5.13912	A	4.87426	A	---	---	---	---	EGV91519	ENSEMBL	I79_025782	100	100	15	15	FALSE	---	---	gi344155745	+	249	4184	---	---	---	---	---	---	---	---	---	---	---	---	---
17952569	4.36381	A	4.09035	A	4.24962	A	4.12449	A	4.09351	A	3.98743	A	4.12449	A	3.96125	A	4.20581	A	---	---	---	---	EGW15275	ENSEMBL	I79_025781	100	100	23	23	FALSE	---	---	gi344155747	+	592	4430	---	---	---	---	---	---	---	---	---	---	---	---	---
17952573	5.50638	A	4.97897	A	4.56004	A	5.18245	A	5.27156	A	5.62717	A	5.76935	A	5.11181	A	5.08192	A	---	---	---	---	EGW15072	ENSEMBL	I79_025780	100	100	9	9	FALSE	---	---	gi344155762	+	827	1765	XM_003515942	G3IP76	---	---	---	---	---	---	---	---	---	---	---
17952575	6.02653	A	6.38275	A	6.11045	A	7.01078	A	6.8255	A	5.84361	A	5.55683	A	5.98447	A	5.17305	A	---	---	---	---	EGV91520	ENSEMBL	I79_025779	100	100	12	12	FALSE	---	---	gi344155775	-	217	1324	---	---	---	---	---	---	---	---	---	---	---	---	---
17952578	9.74644	A	9.47242	A	9.63628	A	9.53073	A	9.41039	A	9.69679	A	9.76668	A	9.71487	A	9.49033	A	---	---	---	---	EGW15358	ENSEMBL	I79_025778	100	100	9	9	FALSE	---	---	gi344155781	+	1072	4248	---	---	---	---	---	---	---	---	---	---	---	---	---
17952582	6.436	A	5.8494	A	6.17454	A	6.00474	A	5.49907	A	6.50394	A	6.22077	A	6.39338	A	6.15063	A	---	---	---	---	EGV91521	ENSEMBL	I79_025777	100	100	24	24	FALSE	---	---	gi344155784	+	883	1608	---	---	---	---	---	---	---	---	---	---	---	---	---
17952584	5.95814	A	5.65225	A	5.95663	A	6.3273	A	6.24681	A	5.79739	A	6.12487	A	6.16474	A	6.11735	A	---	---	---	---	EGV91522	ENSEMBL	I79_025776	100	100	20	20	FALSE	---	---	gi344155805	-	2377	2610	---	---	---	---	---	---	---	---	---	---	---	---	---
17952586	6.59788	A	6.49821	A	6.38929	A	6.52868	A	6.49821	A	6.49155	A	6.34263	A	6.52343	A	6.58291	A	---	---	---	---	EGW08168	ENSEMBL	I79_011578	100	100	14	14	FALSE	---	---	gi344155817	+	1702	4460	---	---	---	---	---	---	---	---	---	---	---	---	---
17952591	5.86171	A	5.6264	A	5.73944	A	5.5605	A	5.73944	A	5.73944	A	5.95099	A	5.73944	A	5.73944	A	---	---	---	---	EGV91524	ENSEMBL	I79_025772	100	100	23	23	FALSE	---	---	gi344155831	-	1171	1518	---	---	---	---	---	---	---	---	---	---	---	---	---
17952593	6.57611	A	6.44417	A	6.4269	A	6.43265	A	6.63703	A	6.86986	A	6.76568	A	7.05426	A	6.60506	A	---	---	---	---	EGV91525	ENSEMBL	I79_025773	100	100	20	20	FALSE	---	---	gi344155831	-	1915	2109	---	---	---	---	---	---	---	---	---	---	---	---	---
17952595	6.12332	A	5.84517	A	6.52326	A	5.9545	A	6.05746	A	6.12332	A	6.19942	A	6.28299	A	6.10629	A	---	---	---	---	EGV91526	ENSEMBL	I79_025774	100	100	21	21	FALSE	---	---	gi344155831	+	3402	3650	---	---	---	---	---	---	---	---	---	---	---	---	---
17952597	6.51062	A	6.10077	A	6.26551	A	5.98012	A	5.98252	A	7.17833	A	7.13853	A	7.04357	A	6.76869	A	---	---	---	---	EGV91527	ENSEMBL	I79_025771	100	100	22	22	FALSE	---	---	gi344155839	+	1461	1967	---	---	---	---	---	---	---	---	---	---	---	---	---
17952599	8.40214	A	8.22473	A	7.95453	A	7.9746	A	8.21575	A	7.8006	A	7.9746	A	7.80866	A	7.50443	A	---	---	---	---	EGV91529	ENSEMBL	I79_025770	100	100	23	23	FALSE	---	---	gi344155877	-	797	2579	---	---	---	---	---	---	---	---	---	---	---	---	---
17952602	3.79439	A	3.49183	A	3.6389	A	3.49688	A	3.55048	A	3.74347	A	3.6389	A	3.62856	A	3.65169	A	---	---	---	---	EGV91528	ENSEMBL	I79_025769	100	100	24	24	FALSE	---	---	gi344155877	+	2529	2849	---	---	---	---	---	---	---	---	---	---	---	---	---
17952604	7.50216	A	7.54909	A	7.54652	A	7.65598	A	7.54522	A	7.17714	A	6.97597	A	6.78077	A	6.79186	A	---	---	---	---	EGV91530	ENSEMBL	I79_025768	100	100	16	16	FALSE	---	---	gi344155882	-	2149	4173	---	---	---	---	---	---	---	---	---	---	---	---	---
17952606	5.67447	A	5.63396	A	5.63396	A	5.40087	A	5.54761	A	5.68128	A	5.31064	A	5.734	A	5.63396	A	---	---	---	---	EGV91531	ENSEMBL	I79_025767	100	100	25	25	FALSE	---	---	gi344155899	+	1712	1879	---	---	---	---	---	---	---	---	---	---	---	---	---
17952608	2.84554	A	2.82996	A	2.81239	A	2.37534	A	2.53937	A	2.38403	A	2.5206	A	2.69647	A	2.21945	A	---	---	---	---	EGV91532	ENSEMBL	I79_025766	100	100	16	16	FALSE	---	---	gi344155946	-	2750	3844	---	---	---	---	---	---	---	---	---	---	---	---	---
17952610	4.19213	A	3.9829	A	4.1982	A	4.23651	A	3.90757	A	3.81273	A	3.75244	A	3.81884	A	4.11628	A	---	---	---	---	EGV91533	ENSEMBL	I79_025765	100	100	16	16	FALSE	---	---	gi344155960	-	3050	4714	---	---	---	---	---	---	---	---	---	---	---	---	---
17952615	10.4087	A	10.4684	A	9.96014	A	10.2533	A	10.2988	A	10.0074	A	10.231	A	10.2348	A	10.3418	A	---	---	---	---	EGV91534	ENSEMBL	I79_025763	100	100	21	21	FALSE	---	---	gi344156024	+	3526	3684	---	---	---	---	---	---	---	---	---	---	---	---	---
17952617	4.76209	A	4.91163	A	4.76209	A	4.7881	A	4.76209	A	4.35224	A	4.39569	A	4.82924	A	4.76209	A	---	---	---	---	EGV91535	ENSEMBL	I79_025762	100	100	23	23	FALSE	---	---	gi344156026	+	426	599	---	---	---	---	---	---	---	---	---	---	---	---	---
17952619	10.3686	A	10.8705	A	9.95432	A	9.95022	A	10.3836	A	9.27978	A	9.49106	A	8.94181	A	9.07886	A	---	---	---	---	EGV91536	ENSEMBL	I79_025761	100	100	13	13	FALSE	---	---	gi344156057	-	3658	4198	---	---	---	---	---	---	---	---	---	---	---	---	---
17952622	6.74186	A	6.65658	A	6.74862	A	6.68461	A	6.70052	A	6.83704	A	6.92123	A	6.56598	A	6.74186	A	---	---	---	---	EGV91537	ENSEMBL	I79_025760	100	100	15	15	FALSE	---	---	gi344156068	-	455	3152	---	---	---	---	---	---	---	---	---	---	---	---	---
17952627	5.25522	A	5.00572	A	5.0724	A	5.07742	A	4.83169	A	4.7374	A	5.00863	A	4.94282	A	4.7924	A	---	---	---	---	EGV91538	ENSEMBL	I79_025759	100	100	9	9	FALSE	---	---	gi344156142	-	789	1905	---	---	---	---	---	---	---	---	---	---	---	---	---
17952630	6.0083	A	6.05851	A	6.04454	A	5.89926	A	5.8872	A	5.91658	A	6.20465	A	5.96726	A	6.09507	A	---	---	---	---	EGW15184	ENSEMBL	I79_025758	100	100	12	12	FALSE	---	---	gi344156156	+	291	5068	---	---	---	---	---	---	---	---	---	---	---	---	---
17952633	6.44764	A	5.42977	A	6.89636	A	5.84372	A	6.15718	A	6.33409	A	6.32649	A	6.07059	A	6.12487	A	---	---	---	---	EGV91539	ENSEMBL	I79_025757	100	100	8	8	FALSE	---	---	gi344156164	-	2654	4102	---	---	---	---	---	---	---	---	---	---	---	---	---
17952635	2.53564	A	2.87671	A	2.21512	A	2.21709	A	2.668	A	1.85633	A	2.93552	A	2.84964	A	2.46697	A	---	---	---	---	EGW13374	ENSEMBL	I79_025756	100	100	8	8	FALSE	---	---	gi344156178	-	4662	4997	---	---	---	---	---	---	---	---	---	---	---	---	---
17952637	8.55977	A	8.62365	A	8.42809	A	8.42809	A	8.86863	A	8.38669	A	8.11729	A	8.06319	A	8.39387	A	---	---	---	---	EGV91540	ENSEMBL	I79_025755	100	100	24	24	FALSE	---	---	gi344156181	-	162	3240	---	---	---	---	---	---	---	---	---	---	---	---	---
17952641	5.83412	A	5.57578	A	5.63154	A	5.57142	A	5.52393	A	5.58914	A	5.56447	A	5.44992	A	5.58914	A	---	---	---	---	EGW12035	ENSEMBL	I79_022990	100	100	13	13	FALSE	---	---	gi344156224	-	1682	2946	---	---	---	---	---	---	---	---	---	---	---	---	---
17952644	9.21089	A	9.21759	A	9.36074	A	9.14794	A	8.88669	A	9.59155	A	9.19873	A	9.21308	A	9.222	A	---	---	---	---	EGW14881	ENSEMBL	I79_025753	100	100	22	22	FALSE	---	---	gi344156225	-	4694	5065	---	---	---	---	---	---	---	---	---	---	---	---	---
17952646	9.81643	A	10.2034	A	10.0134	A	9.91605	A	9.84548	A	10.0097	A	9.90072	A	9.8719	A	9.9277	A	---	---	---	---	EGV91542	ENSEMBL	I79_025752	100	100	6	6	FALSE	---	---	gi344156241	+	1437	5085	XM_003515932	G3IP49	---	---	---	---	---	---	---	---	---	---	---
17952651	3.91679	A	4.05709	A	3.75538	A	3.86342	A	3.73719	A	3.77112	A	3.77383	A	3.73154	A	3.72394	A	---	---	---	---	EGW15307	ENSEMBL	I79_025751	100	100	18	18	FALSE	---	---	gi344156246	+	4187	4558	---	---	---	---	---	---	---	---	---	---	---	---	---
17952653	3.38721	A	3.61807	A	3.59675	A	3.39292	A	3.75767	A	2.95958	A	3.89383	A	3.38499	A	3.63092	A	---	---	---	---	EGW15183	ENSEMBL	I79_025750	100	100	18	18	FALSE	---	---	gi344156277	-	2981	3226	---	---	---	---	---	---	---	---	---	---	---	---	---
17952655	8.86659	A	8.57961	A	8.53085	A	8.57434	A	8.2808	A	8.72831	A	8.78073	A	8.48914	A	8.31029	A	---	---	---	---	EGV91543	ENSEMBL	I79_025748	100	100	22	22	FALSE	---	---	gi344156287	+	591	794	---	---	---	---	---	---	---	---	---	---	---	---	---
17952657	6.21124	A	5.93803	A	6.003	A	5.92237	A	5.82174	A	6.52498	A	6.25177	A	5.87126	A	6.05299	A	---	---	---	---	EGV91544	ENSEMBL	I79_025749	100	100	19	19	FALSE	---	---	gi344156287	+	1396	1860	---	---	---	---	---	---	---	---	---	---	---	---	---
17952659	4.22765	A	4.18951	A	4.14869	A	4.22507	A	4.23773	A	4.1559	A	4.20255	A	4.20255	A	4.30957	A	---	---	---	---	EGV91545	ENSEMBL	I79_025747	100	100	22	22	FALSE	---	---	gi344156314	+	827	1192	XM_003515931	G3IP44	---	---	---	---	---	---	---	---	---	---	---
17952661	7.53685	A	7.34251	A	7.24421	A	7.35895	A	7.70582	A	7.26487	A	7.48206	A	7.16998	A	7.50687	A	---	---	---	---	EGW15220	ENSEMBL	I79_025746	100	100	24	24	FALSE	---	---	gi344156317	+	5173	5361	---	---	---	---	---	---	---	---	---	---	---	---	---
17952663	7.55781	A	7.65759	A	7.80713	A	7.59224	A	8.0567	A	7.6086	A	7.906	A	7.68912	A	7.75831	A	---	---	---	---	EGV91546	ENSEMBL	I79_025745	100	100	16	16	FALSE	---	---	gi344156318	+	1731	5386	---	---	---	---	---	---	---	---	---	---	---	---	---
17952669	7.93266	A	7.61232	A	7.71572	A	7.77393	A	7.81899	A	7.66558	A	7.79783	A	7.80218	A	7.77393	A	---	---	---	---	EGV91547	ENSEMBL	I79_025743	100	100	18	18	FALSE	---	---	gi344156350	-	1872	4189	---	---	---	---	---	---	---	---	---	---	---	---	---
17952675	4.02339	A	3.86797	A	3.82687	A	4.17202	A	4.02339	A	3.98906	A	4.30333	A	4.02339	A	4.21207	A	---	---	---	---	EGW15333	ENSEMBL	I79_025742	100	100	11	11	FALSE	---	---	gi344156353	+	186	876	---	---	---	---	---	---	---	---	---	---	---	---	---
17952678	7.68011	A	7.75426	A	7.97079	A	7.44638	A	7.58677	A	7.86193	A	7.7259	A	7.76917	A	7.75016	A	---	---	---	---	EGW15325	ENSEMBL	I79_025741	100	100	15	15	FALSE	---	---	gi344156369	-	962	4848	---	---	---	---	---	---	---	---	---	---	---	---	---
17952682	4.53099	A	4.62287	A	4.63334	A	4.53099	A	4.53099	A	4.49181	A	4.53099	A	4.61189	A	4.52847	A	---	---	---	---	EGW15356	ENSEMBL	I79_025740	100	100	25	25	FALSE	---	---	gi344156373	-	1508	2425	---	---	---	---	---	---	---	---	---	---	---	---	---
17952684	8.31069	A	8.86851	A	7.57827	A	7.5603	A	7.74048	A	7.81099	A	7.9165	A	7.46231	A	7.46838	A	---	---	---	---	EGV91548	ENSEMBL	I79_025739	100	100	17	17	FALSE	---	---	gi344156405	-	391	4361	---	---	---	---	---	---	---	---	---	---	---	---	---
17952688	8.45707	A	8.92695	A	8.81408	A	8.81057	A	8.63928	A	9.09236	A	8.83446	A	9.08599	A	8.80701	A	XM_003515926	LOC100775034	zinc fingers and homeoboxes protein 1-like	---	XM_003515926	RefSeq	PREDICTED: Cricetulus griseus zinc fingers and homeoboxes protein 1-like (LOC100775034), mRNA.	100	100	23	23	FALSE	---	---	gi344156426	-	1537	4158	XM_003515926	G3IP36	GO:0006355	regulation of transcription, DNA-dependent	inferred from electronic annotation	GO:0005634	nucleus	inferred from electronic annotation	GO:0003677 // GO:0003700 // GO:0043565 // GO:0046872	DNA binding // sequence-specific DNA binding transcription factor activity // sequence-specific DNA binding // metal ion binding	inferred from electronic annotation // inferred from electronic annotation // inferred from electronic annotation // inferred from electronic annotation	---	---
17952690	8.55569	A	8.53636	A	8.34232	A	8.69187	A	8.63373	A	8.02646	A	8.10148	A	8.45588	A	8.26605	A	---	---	---	---	EGV91550	ENSEMBL	I79_025735	100	100	10	10	FALSE	---	---	gi344156455	+	491	2029	---	---	---	---	---	---	---	---	---	---	---	---	---
17952696	6.68311	A	6.83826	A	6.40984	A	6.75181	A	6.61925	A	6.43708	A	6.3966	A	6.90834	A	6.50406	A	---	---	---	---	EGV91551	ENSEMBL	I79_025736	100	100	21	21	FALSE	---	---	gi344156455	+	3686	3922	---	---	---	---	---	---	---	---	---	---	---	---	---
17952698	5.79944	A	5.51552	A	5.46511	A	5.52851	A	5.61672	A	5.61672	A	5.60686	A	5.54304	A	6.09898	A	---	---	---	---	EGV91552	ENSEMBL	I79_025737	100	100	24	24	FALSE	---	---	gi344156455	+	5180	5365	---	---	---	---	---	---	---	---	---	---	---	---	---
17952700	8.4434	A	8.47311	A	8.21013	A	8.05229	A	8.1845	A	8.26902	A	8.60753	A	8.19582	A	8.26902	A	---	---	---	---	EGW11611	ENSEMBL	I79_019805	100	100	25	25	FALSE	---	---	gi344156460	+	796	990	---	---	---	---	---	---	---	---	---	---	---	---	---
17952702	9.1219	A	9.46538	A	9.09266	A	8.93999	A	8.81519	A	9.13167	A	9.14143	A	8.92908	A	8.81465	A	---	---	---	---	EGV91554	ENSEMBL	I79_025734	100	100	21	21	FALSE	---	---	gi344156460	-	1471	4536	---	---	---	---	---	---	---	---	---	---	---	---	---
17952707	5.04423	A	4.2986	A	4.75416	A	4.53706	A	4.41351	A	4.8437	A	4.90739	A	4.71561	A	4.67763	A	XM_003515923	LOC100773877	zinc finger protein with KRAB and SCAN domains 2-like	---	XM_003515923	RefSeq	PREDICTED: Cricetulus griseus zinc finger protein with KRAB and SCAN domains 2-like (LOC100773877), partial mRNA.	100	100	17	17	FALSE	---	---	gi344156471	+	2725	3462	---	---	---	---	---	---	---	---	---	---	---	---	---
17952709	5.32174	A	5.2656	A	5.4663	A	5.56835	A	5.48936	A	5.21012	A	5.82058	A	5.6167	A	5.49915	A	---	---	---	---	EGV91555	ENSEMBL	I79_025731	100	100	4	4	FALSE	---	---	gi344156473	-	806	1285	---	---	---	---	---	---	---	---	---	---	---	---	---
17952714	10.5576	A	10.0261	A	10.4245	A	10.9465	A	10.2788	A	10.2997	A	10.5869	A	10.6275	A	10.7827	A	---	---	---	---	EGW14653	ENSEMBL	I79_025729	100	100	18	18	FALSE	---	---	gi344156508	+	4532	5377	---	---	---	---	---	---	---	---	---	---	---	---	---
17952716	4.05533	A	3.86471	A	4.05533	A	3.98656	A	4.06716	A	4.13293	A	4.05533	A	4.04586	A	4.15797	A	---	---	---	---	EGW15341	ENSEMBL	I79_025727	100	100	22	22	FALSE	---	---	gi344156513	-	3502	4002	---	---	---	---	---	---	---	---	---	---	---	---	---
17952718	8.15621	A	7.82987	A	8.26691	A	9.37672	A	8.81479	A	8.11511	A	7.85763	A	7.81929	A	7.83628	A	---	---	---	---	EGV91556	ENSEMBL	I79_025728	100	100	25	25	FALSE	---	---	gi344156514	-	732	3960	---	---	---	---	---	---	---	---	---	---	---	---	---
17952721	5.72018	A	5.63687	A	5.85763	A	5.56903	A	5.76729	A	5.77024	A	5.63687	A	5.57953	A	5.82883	A	---	---	---	---	EGW14982	ENSEMBL	I79_025726	100	100	13	13	FALSE	---	---	gi344156516	-	2732	4405	---	---	---	---	---	---	---	---	---	---	---	---	---
17952723	4.19034	A	4.39599	A	4.88895	A	4.88895	A	5.73654	A	4.92952	A	4.46633	A	5.1736	A	5.45308	A	---	---	---	---	EGW15077	ENSEMBL	I79_025725	100	100	11	11	FALSE	---	---	gi344156525	+	4034	4447	---	---	---	---	---	---	---	---	---	---	---	---	---
17952725	3.30212	A	3.12535	A	2.88613	A	3.50861	A	2.67589	A	3.23965	A	3.51017	A	3.41359	A	2.52785	A	XM_003515918	LOC100771276	tyrosine-protein phosphatase non-receptor type substrate 1-like	---	XM_003515918	RefSeq	PREDICTED: Cricetulus griseus tyrosine-protein phosphatase non-receptor type substrate 1-like (LOC100771276), partial mRNA.	100	100	9	9	FALSE	---	---	gi344156539	+	5299	5688	---	---	---	---	---	---	---	---	---	---	---	---	---
17952727	7.29496	A	6.28944	A	8.2425	A	8.71521	A	7.02648	A	6.938	A	6.95423	A	6.84152	A	6.87383	A	---	---	---	---	EGV91557	ENSEMBL	I79_025723	100	100	22	22	FALSE	---	---	gi344156562	+	133	1365	XM_003515916	G3IP22	---	---	---	---	---	---	---	---	---	---	---
17952729	4.93635	A	4.63578	A	4.65054	A	4.68184	A	5.09769	A	5.10825	A	4.31465	A	4.64108	A	4.26191	A	---	---	---	---	EGW14090	ENSEMBL	I79_025721	100	100	3	3	FALSE	---	---	gi344156567	+	3748	4938	---	---	---	---	---	---	---	---	---	---	---	---	---
17952732	5.55217	A	5.24467	A	5.42121	A	5.23764	A	5.48159	A	5.13721	A	5.40057	A	5.37345	A	5.47297	A	---	---	---	---	EGV91558	ENSEMBL	I79_025722	100	100	17	17	FALSE	---	---	gi344156569	+	155	4691	---	---	---	---	---	---	---	---	---	---	---	---	---
17952739	4.12832	A	4.12965	A	4.26077	A	4.42846	A	4.36822	A	4.11994	A	4.20665	A	4.28667	A	4.51021	A	---	---	---	---	EGV91559	ENSEMBL	I79_025720	100	100	15	15	FALSE	---	---	gi344156587	+	2133	3098	---	---	---	---	---	---	---	---	---	---	---	---	---
17952743	9.33598	A	9.40542	A	9.35549	A	9.46002	A	9.31158	A	9.32727	A	9.41129	A	9.16092	A	9.12986	A	---	---	---	---	EGW15189	ENSEMBL	I79_025719	100	100	20	20	FALSE	---	---	gi344156607	+	2084	5653	---	---	---	---	---	---	---	---	---	---	---	---	---
17952748	5.22593	A	5.11703	A	5.18458	A	5.15867	A	5.22933	A	5.19021	A	5.49745	A	5.19021	A	5.19021	A	---	---	---	---	EGW15085	ENSEMBL	I79_025718	100	100	22	22	FALSE	---	---	gi344156610	-	3538	3783	---	---	---	---	---	---	---	---	---	---	---	---	---
17952750	4.44618	A	4.38866	A	4.45916	A	4.02478	A	4.26087	A	4.48362	A	4.35993	A	4.36437	A	4.15462	A	---	---	---	---	EGW15376	ENSEMBL	I79_025717	100	100	15	15	FALSE	---	---	gi344156640	-	428	2748	---	---	---	---	---	---	---	---	---	---	---	---	---
17952758	5.42945	A	5.28744	A	5.36467	A	5.34816	A	5.16911	A	5.34572	A	5.4837	A	5.38426	A	5.46636	A	---	---	---	---	EGV91560	ENSEMBL	I79_025714	100	100	12	12	FALSE	---	---	gi344156687	-	4634	5090	---	---	---	---	---	---	---	---	---	---	---	---	---
17952761	5.38986	A	5.46737	A	5.37333	A	5.53972	A	5.38399	A	5.38399	A	5.35053	A	5.28105	A	5.38399	A	---	---	---	---	EGV91561	ENSEMBL	I79_025712	100	100	23	23	FALSE	---	---	gi344156697	+	1822	2019	---	---	---	---	---	---	---	---	---	---	---	---	---
17952763	4.28453	A	4.71222	A	4.43614	A	4.60371	A	4.32412	A	4.77872	A	4.60371	A	4.60371	A	4.4606	A	---	---	---	---	EGV91562	ENSEMBL	I79_025713	100	100	18	18	FALSE	---	---	gi344156697	-	1828	3678	---	---	---	---	---	---	---	---	---	---	---	---	---
17952767	8.44045	A	8.53986	A	8.40882	A	8.22621	A	8.47321	A	8.60092	A	8.46707	A	8.13776	A	8.23926	A	---	---	---	---	EGV91563	ENSEMBL	I79_025711	100	100	24	24	FALSE	---	---	gi344156712	+	4265	4477	---	---	---	---	---	---	---	---	---	---	---	---	---
17952769	6.58653	A	6.4182	A	6.5	A	6.4455	A	6.39518	A	6.4455	A	6.3979	A	6.24334	A	6.45258	A	---	---	---	---	EGW15279	ENSEMBL	I79_025710	100	100	10	10	FALSE	---	---	gi344156736	-	280	2790	---	---	---	---	---	---	---	---	---	---	---	---	---
17952772	8.61241	A	8.3275	A	8.59176	A	8.67699	A	7.98402	A	8.85385	A	8.6963	A	8.5799	A	8.61241	A	---	---	---	---	EGV91564	ENSEMBL	I79_025709	100	100	6	6	FALSE	---	---	gi344156737	+	371	6288	---	---	---	---	---	---	---	---	---	---	---	---	---
17952782	5.50188	A	5.56757	A	5.58321	A	5.94425	A	5.34527	A	5.38419	A	5.58321	A	5.90525	A	5.52658	A	---	---	---	---	EGW14591	ENSEMBL	I79_025708	100	100	9	9	FALSE	---	---	gi344156745	+	744	1097	---	---	---	---	---	---	---	---	---	---	---	---	---
17952784	7.88879	A	8.34318	A	7.93554	A	7.94902	A	8.15791	A	7.65515	A	7.77251	A	7.69198	A	7.89763	A	---	---	---	---	EGV91565	ENSEMBL	I79_025707	100	100	19	19	FALSE	---	---	gi344156763	-	1403	6116	---	---	---	---	---	---	---	---	---	---	---	---	---
17952790	3.01599	A	2.79911	A	2.88178	A	3.3066	A	2.84368	A	2.92922	A	2.61635	A	2.6758	A	2.92922	A	---	---	---	---	EGW15068	ENSEMBL	I79_025706	100	100	12	12	FALSE	---	---	gi344156770	-	1526	2101	---	---	---	---	---	---	---	---	---	---	---	---	---
17952793	6.94691	A	6.95613	A	7.0783	A	7.81601	A	7.34895	A	8.13335	A	8.83684	A	8.76092	A	8.7084	A	---	---	---	---	EGV91566	ENSEMBL	I79_025704	100	100	22	22	FALSE	---	---	gi344156775	-	1988	2215	---	---	---	---	---	---	---	---	---	---	---	---	---
17952795	8.11386	A	7.87131	A	8.40844	A	8.96131	A	8.65408	A	9.23285	A	9.93697	A	9.85211	A	9.84717	A	---	---	---	---	EGV91567	ENSEMBL	I79_025705	100	100	22	22	FALSE	---	---	gi344156775	-	2293	2454	---	---	---	---	---	---	---	---	---	---	---	---	---
17952797	1.51539	A	1.60465	A	1.60465	A	1.60465	A	1.53205	A	1.67239	A	1.52879	A	1.60465	A	2.1442	A	---	---	---	---	EGW15269	ENSEMBL	I79_025703	100	100	4	4	FALSE	---	---	gi344156794	+	5257	6198	---	---	---	---	---	---	---	---	---	---	---	---	---
17952801	6.30994	A	6.05309	A	6.239	A	6.00467	A	6.06923	A	6.18403	A	5.99515	A	6.02369	A	6.25042	A	---	---	---	---	EGV91568	ENSEMBL	I79_025702	100	100	7	7	FALSE	---	---	gi344156806	+	55	3196	XM_003515908	G3IP03	---	---	---	---	---	---	---	---	---	---	---
17952805	4.87361	A	4.87361	A	5.00235	A	4.87361	A	4.87361	A	5.01143	A	4.7165	A	4.87361	A	4.90702	A	---	---	---	---	EGV91569	ENSEMBL	I79_025701	100	100	4	4	FALSE	---	---	gi344156812	-	1621	3606	XM_003501831	G3IP02	---	---	---	---	---	---	---	---	---	---	---
17952808	3.54522	A	3.74971	A	3.71955	A	3.67708	A	4.20882	A	3.99165	A	3.89477	A	4.22806	A	3.84731	A	XM_003515905	LOC100765215	olfactory receptor 10A3-like	---	XM_003515905	RefSeq	PREDICTED: Cricetulus griseus olfactory receptor 10A3-like (LOC100765215), mRNA.	100	100	14	14	FALSE	---	---	gi344156844	-	322	1188	---	---	---	---	---	---	---	---	---	---	---	---	---
17952810	7.75382	A	7.87352	A	7.64578	A	7.64149	A	7.75837	A	7.54779	A	7.5159	A	7.57583	A	7.34591	A	---	---	---	---	EGV91570	ENSEMBL	I79_025699	100	100	17	17	FALSE	---	---	gi344156864	-	863	5088	---	---	---	---	---	---	---	---	---	---	---	---	---
17952814	2.13455	A	1.801	A	1.928	A	2.52605	A	1.75584	A	2.03506	A	2.25134	A	2.00602	A	2.19256	A	---	---	---	---	EGW15334	ENSEMBL	I79_025698	100	100	10	10	FALSE	---	---	gi344156876	+	3907	4173	---	---	---	---	---	---	---	---	---	---	---	---	---
17952816	6.85577	A	7.40891	A	6.85144	A	6.85225	A	6.50509	A	6.94469	A	6.85577	A	6.85577	A	6.8569	A	---	---	---	---	EGW15182	ENSEMBL	I79_025697	100	100	12	12	FALSE	---	---	gi344156894	-	1485	5137	---	---	---	---	---	---	---	---	---	---	---	---	---
17952819	5.47904	A	5.37311	A	5.50493	A	5.24546	A	5.27605	A	5.49175	A	5.35301	A	5.32357	A	5.37311	A	---	---	---	---	EGV91571	ENSEMBL	I79_025695	100	100	17	17	FALSE	---	---	gi344156930	+	1923	4873	---	---	---	---	---	---	---	---	---	---	---	---	---
17952825	9.66567	A	9.30031	A	9.74922	A	9.59967	A	9.65323	A	9.70091	A	9.4957	A	9.7679	A	9.84741	A	XM_003515901	Derlin-1	derlin-1-like	---	XM_003515901	RefSeq	PREDICTED: Cricetulus griseus derlin-1-like (LOC100762601), mRNA.	100	100	19	19	FALSE	---	---	gi344156937	+	1887	2150	XM_003515901	G3INZ6	---	---	---	---	---	---	---	---	---	---	---
17952827	5.29855	A	5.43749	A	5.45721	A	5.60862	A	5.52136	A	5.56682	A	5.48236	A	5.37384	A	5.4709	A	XM_003515898	LOC100761434	sphingomyelin phosphodiesterase 3-like	---	XM_003515898	RefSeq	PREDICTED: Cricetulus griseus sphingomyelin phosphodiesterase 3-like (LOC100761434), mRNA.	100	100	22	22	FALSE	---	---	gi344156970	-	2465	3805	XM_003515898	G3INZ5	---	---	---	---	---	---	---	---	---	---	---
17952829	4.78357	A	5.37716	A	5.12046	A	4.97142	A	5.35007	A	5.17817	A	4.5687	A	4.79983	A	4.67042	A	---	---	---	---	EGW14960	ENSEMBL	I79_025692	100	100	22	22	FALSE	---	---	gi344157020	-	1326	2139	---	---	---	---	---	---	---	---	---	---	---	---	---
17952832	5.41781	A	5.21312	A	5.32001	A	5.42671	A	5.42604	A	5.42671	A	5.02313	A	5.43757	A	5.81011	A	---	---	---	---	EGV91573	ENSEMBL	I79_025691	100	100	17	17	FALSE	---	---	gi344157071	-	59	6414	---	---	---	---	---	---	---	---	---	---	---	---	---
17952836	5.47334	A	4.69665	A	5.14412	A	5.39858	A	5.31967	A	5.50718	A	5.36009	A	5.45203	A	5.31967	A	---	---	---	---	EGW13997	ENSEMBL	I79_025690	100	100	8	8	FALSE	---	---	gi344157077	-	5343	6683	---	---	---	---	---	---	---	---	---	---	---	---	---
17952840	5.12629	A	5.00043	A	5.07957	A	5.15481	A	5.0852	A	5.01301	A	5.12029	A	5.16495	A	5.0852	A	---	---	---	---	EGW15265	ENSEMBL	I79_025689	100	100	9	9	FALSE	---	---	gi344157095	+	3760	5826	---	---	---	---	---	---	---	---	---	---	---	---	---
17952846	5.26502	A	4.95708	A	5.71659	A	5.24383	A	5.21093	A	5.20879	A	5.72415	A	4.77618	A	5.63807	A	---	---	---	---	EGV91574	ENSEMBL	I79_025688	100	100	8	8	FALSE	---	---	gi344157096	+	2307	6690	---	---	---	---	---	---	---	---	---	---	---	---	---
17952848	2.96504	A	3.0912	A	3.38402	A	3.14555	A	3.39301	A	3.24512	A	3.0912	A	2.93969	A	2.82985	A	XM_003515889	LOC100757681	olfactory receptor 8B3-like	---	XM_003515889	RefSeq	PREDICTED: Cricetulus griseus olfactory receptor 8B3-like (LOC100757681), mRNA.	100	100	9	9	FALSE	---	---	gi344157103	-	6386	7078	---	---	---	---	---	---	---	---	---	---	---	---	---
17952850	4.41275	A	4.59255	A	4.08038	A	4.02778	A	4.43901	A	4.39392	A	4.87853	A	4.42237	A	4.36716	A	---	---	---	---	EGW15309	ENSEMBL	I79_025686	100	100	5	5	FALSE	---	---	gi344157118	-	2077	5276	---	---	---	---	---	---	---	---	---	---	---	---	---
17952853	6.56143	A	6.53713	A	6.68778	A	5.99695	A	6.65903	A	6.87633	A	6.9249	A	7.10375	A	6.7963	A	---	---	---	---	EGW14339	ENSEMBL	I79_025685	100	100	11	11	FALSE	---	---	gi344157120	+	318	6569	---	---	---	---	---	---	---	---	---	---	---	---	---
17952855	7.63743	A	7.75228	A	7.69722	A	7.49495	A	7.38584	A	8.19755	A	8.1955	A	8.09074	A	7.75228	A	---	---	---	---	EGW15162	ENSEMBL	I79_025684	100	100	25	25	FALSE	---	---	gi344157143	-	3405	7253	---	---	---	---	---	---	---	---	---	---	---	---	---
17952857	6.37536	A	6.35721	A	6.35721	A	6.39236	A	6.35721	A	6.35721	A	6.47121	A	6.35721	A	6.35721	A	XM_003515885	LOC100755744	granulocyte colony-stimulating factor-like	---	XM_003515885	RefSeq	PREDICTED: Cricetulus griseus granulocyte colony-stimulating factor-like (LOC100755744), mRNA.	100	100	21	21	FALSE	---	---	gi344157159	+	1424	2843	XM_003515885	G3INY3	GO:0006955	immune response	inferred from electronic annotation	GO:0005576	extracellular region	inferred from electronic annotation	GO:0005125	cytokine activity	inferred from electronic annotation	---	---
17952863	5.71432	A	6.10234	A	6.2512	A	5.92869	A	5.63955	A	5.97868	A	5.7603	A	5.92869	A	6.04278	A	---	---	---	---	EGV91576	ENSEMBL	I79_025682	100	100	22	22	FALSE	---	---	gi344157159	-	2951	3136	---	---	---	---	---	---	---	---	---	---	---	---	---
17952865	7.74571	A	7.47648	A	7.51305	A	7.59343	A	7.99721	A	7.32087	A	7.37229	A	7.42957	A	7.71223	A	---	---	---	---	EGV91577	ENSEMBL	I79_025683	100	100	14	14	FALSE	---	---	gi344157159	-	4849	7737	---	---	---	---	---	---	---	---	---	---	---	---	---
17952872	7.86786	A	7.92877	A	8.0649	A	7.97581	A	8.0649	A	8.32311	A	7.98901	A	8.0649	A	8.22605	A	---	---	---	---	EGV94944	ENSEMBL	I79_025679	100	100	11	11	FALSE	---	---	gi344157168	+	3037	4077	---	---	---	---	---	---	---	---	---	---	---	---	---
17952874	5.11646	A	4.48359	A	4.8708	A	5.07784	A	5.03602	A	4.79791	A	5.16919	A	5.10871	A	4.9912	A	---	---	---	---	EGV94945	ENSEMBL	I79_025680	100	100	8	8	FALSE	---	---	gi344157168	+	4106	4726	---	---	---	---	---	---	---	---	---	---	---	---	---
17952878	8.57996	A	8.94148	A	8.59018	A	8.94366	A	9.10452	A	8.355	A	8.2812	A	8.76597	A	8.75394	A	---	---	---	---	EGV91578	ENSEMBL	I79_025677	100	100	25	25	FALSE	---	---	gi344157183	+	3373	4255	---	---	---	---	---	---	---	---	---	---	---	---	---
17952881	6.77627	A	6.53449	A	6.54691	A	6.4684	A	6.54691	A	6.57572	A	6.78498	A	6.47722	A	6.48738	A	---	---	---	---	EGV91579	ENSEMBL	I79_025676	100	100	15	15	FALSE	---	---	gi344157217	+	3152	7025	XM_003515881	G3INX9	---	---	---	---	---	---	---	---	---	---	---
17952892	5.71842	A	5.86045	A	5.76325	A	5.63199	A	5.46145	A	5.51086	A	5.62997	A	5.62447	A	5.23796	A	---	---	---	---	EGW15335	ENSEMBL	I79_025675	100	100	13	13	FALSE	---	---	gi344157221	-	1223	7796	---	---	---	---	---	---	---	---	---	---	---	---	---
17952896	6.42407	A	5.94676	A	5.99202	A	5.99023	A	6.02297	A	5.99202	A	6.00335	A	5.92661	A	5.99202	A	---	---	---	---	EGV91580	ENSEMBL	I79_025673	100	100	12	12	FALSE	---	---	gi344157262	-	284	4459	---	---	---	---	---	---	---	---	---	---	---	---	---
17952899	9.09999	A	8.901	A	8.63716	A	8.78584	A	9.25457	A	8.22639	A	8.54472	A	8.46262	A	8.45431	A	---	---	---	---	EGW15057	ENSEMBL	I79_025672	100	100	10	10	FALSE	---	---	gi344157277	-	3948	8515	---	---	---	---	---	---	---	---	---	---	---	---	---
17952902	6.81678	A	6.55438	A	6.63479	A	6.74231	A	6.62967	A	7.58312	A	8.05708	A	7.62291	A	7.38509	A	---	---	---	---	EGW15367	ENSEMBL	I79_025669	100	100	22	22	FALSE	---	---	gi344157280	+	780	1049	---	---	---	---	---	---	---	---	---	---	---	---	---
17952904	6.35928	A	5.94998	A	6.28937	A	6.10648	A	6.17207	A	6.10757	A	6.3003	A	6.32757	A	6.60101	A	---	---	---	---	EGW15368	ENSEMBL	I79_025670	100	100	24	24	FALSE	---	---	gi344157280	+	2026	2358	---	---	---	---	---	---	---	---	---	---	---	---	---
17952906	7.07242	A	6.64111	A	6.89162	A	7.18677	A	6.96129	A	7.07774	A	7.3467	A	7.55217	A	7.91174	A	---	---	---	---	EGW15369	ENSEMBL	I79_025671	100	100	24	24	FALSE	---	---	gi344157280	+	2524	2727	---	---	---	---	---	---	---	---	---	---	---	---	---
17952908	6.89425	A	6.70796	A	6.81006	A	6.7416	A	6.70396	A	6.68983	A	6.68983	A	6.60304	A	6.15883	A	---	---	---	---	EGW15288	ENSEMBL	I79_025668	100	100	25	25	FALSE	---	---	gi344157281	+	8347	8727	---	---	---	---	---	---	---	---	---	---	---	---	---
17952910	4.58654	A	4.73037	A	4.39641	A	4.79898	A	4.89861	A	4.36121	A	4.79898	A	5.13128	A	5.12868	A	---	---	---	---	EGW15297	ENSEMBL	I79_025667	100	100	24	24	FALSE	---	---	gi344157302	-	1958	3480	---	---	---	---	---	---	---	---	---	---	---	---	---
17952914	12.7028	A	12.6057	A	12.4056	A	12.5917	A	12.8435	A	11.8822	A	12.4057	A	11.9875	A	12.1464	A	XM_003505593	LOC100760601	histone H2A type 1-like	---	XM_003505593	RefSeq	PREDICTED: Cricetulus griseus histone H2A type 1-like (LOC100760601), mRNA.	52	52	12	23	FALSE	---	---	gi344157336	-	1694	2086	XM_003515873	G3INW9	---	---	---	---	---	---	---	---	---	---	---
17952918	12.227	A	11.908	A	11.782	A	11.9616	A	12.2791	A	11.1678	A	11.7806	A	11.0771	A	11.2888	A	---	---	---	---	EGV96115	ENSEMBL	I79_012822	88	88	22	25	FALSE	---	---	gi344157336	+	2388	2768	XM_003515875	G3INX0	---	---	---	---	---	---	---	---	---	---	---
17952920	4.88517	A	4.71683	A	5.19006	A	4.78553	A	4.80903	A	4.63651	A	4.67064	A	4.55867	A	5.01863	A	---	---	---	---	EGW15213	ENSEMBL	I79_025663	100	100	12	12	FALSE	---	---	gi344157346	-	3759	7627	---	---	---	---	---	---	---	---	---	---	---	---	---
17952926	5.59945	A	5.50611	A	5.32123	A	5.36077	A	5.32123	A	5.03641	A	4.7121	A	5.11192	A	5.26789	A	---	---	---	---	EGW15225	ENSEMBL	I79_025662	100	100	8	8	FALSE	---	---	gi344157375	+	4722	5474	---	---	---	---	---	---	---	---	---	---	---	---	---
17952929	7.00033	A	6.77379	A	7.00701	A	7.10367	A	6.80822	A	7.18656	A	7.09147	A	7.00701	A	6.93439	A	---	---	---	---	EGW15243	ENSEMBL	I79_025660	100	100	25	25	FALSE	---	---	gi344157383	+	1254	8180	---	---	---	---	---	---	---	---	---	---	---	---	---
17952933	5.0866	A	4.69981	A	4.69981	A	4.69981	A	4.69981	A	4.69981	A	4.46532	A	4.69981	A	4.69685	A	---	---	---	---	EGW15244	ENSEMBL	I79_025661	100	100	25	25	FALSE	---	---	gi344157383	-	8955	9275	---	---	---	---	---	---	---	---	---	---	---	---	---
17952939	10.9119	A	10.7794	A	10.7999	A	11.34	A	11.6258	A	11.2709	A	11.0592	A	12.0452	A	11.9674	A	---	---	---	---	EGW15357	ENSEMBL	I79_025657	100	100	23	23	FALSE	---	---	gi344157441	+	7940	8131	---	---	---	---	---	---	---	---	---	---	---	---	---
17952943	3.74572	A	3.15846	A	3.39134	A	3.51431	A	3.51431	A	3.49427	A	3.63095	A	3.72747	A	3.0912	A	---	---	---	---	cgr-mir-34a	miRBase Micro RNA Database	MI0020505 Cricetulus griseus miR-34a stem-loop	100	100	25	25	FALSE	---	---	gi344157476	+	3413	3503	---	---	---	---	---	---	---	---	---	---	---	---	---
17952945	6.20332	A	5.85891	A	6.09926	A	6.22607	A	5.85891	A	6.21713	A	6.05607	A	5.84718	A	6.05607	A	---	---	---	---	EGW15199	ENSEMBL	I79_025654	100	100	23	23	FALSE	---	---	gi344157483	+	6605	6901	---	---	---	---	---	---	---	---	---	---	---	---	---
17952947	9.71173	A	9.19081	A	9.71173	A	9.6057	A	9.5054	A	9.71173	A	9.76241	A	9.98237	A	9.78771	A	---	---	---	---	EGW15163	ENSEMBL	I79_025653	100	100	25	25	FALSE	---	---	gi344157507	-	321	494	---	---	---	---	---	---	---	---	---	---	---	---	---
17952949	4.76619	A	4.54451	A	4.86316	A	4.63646	A	5.2079	A	4.98662	A	4.76631	A	4.63335	A	4.46242	A	---	---	---	---	EGW13236	ENSEMBL	I79_025652	100	100	10	10	FALSE	---	---	gi344157508	-	2722	8229	---	---	---	---	---	---	---	---	---	---	---	---	---
17952954	7.24352	A	6.94725	A	7.52912	A	7.36829	A	7.01171	A	7.60461	A	7.504	A	7.61679	A	7.4622	A	---	---	---	---	EGV91581	ENSEMBL	I79_025651	100	100	11	11	FALSE	---	---	gi344157524	+	5715	7108	---	---	---	---	---	---	---	---	---	---	---	---	---
17952958	4.40143	A	4.3292	A	4.49682	A	4.35263	A	4.31933	A	4.31933	A	4.44339	A	4.16203	A	4.119	A	---	---	---	---	EGW15346	ENSEMBL	I79_025650	100	100	13	13	FALSE	---	---	gi344157554	+	2457	5632	---	---	---	---	---	---	---	---	---	---	---	---	---
17952961	7.10287	A	7.11064	A	6.97995	A	6.84428	A	6.94444	A	6.92063	A	6.92063	A	6.74981	A	6.89983	A	---	---	---	---	EGW15083	ENSEMBL	I79_025649	100	100	25	25	FALSE	---	---	gi344157575	-	1371	1838	---	---	---	---	---	---	---	---	---	---	---	---	---
17952963	5.39989	A	4.42491	A	6.31826	A	5.39464	A	5.30533	A	5.61893	A	5.15387	A	5.09008	A	5.55789	A	---	---	---	---	EGW12357	ENSEMBL	I79_025648	100	100	20	20	FALSE	---	---	gi344157581	+	143	3748	---	---	---	---	---	---	---	---	---	---	---	---	---
17952965	4.58275	A	3.89974	A	3.83626	A	3.62484	A	4.01127	A	4.30413	A	4.51834	A	3.53782	A	3.98948	A	---	---	---	---	EGW15020	ENSEMBL	I79_025647	100	100	8	8	FALSE	---	---	gi344157583	-	1304	1501	---	---	---	---	---	---	---	---	---	---	---	---	---
17952967	3.88871	A	3.9724	A	3.96217	A	4.1962	A	4.17581	A	4.02126	A	3.42221	A	4.0231	A	3.94513	A	---	---	---	---	EGW14971	ENSEMBL	I79_025646	100	100	8	8	FALSE	---	---	gi344157598	+	7480	8642	---	---	---	---	---	---	---	---	---	---	---	---	---
17952969	4.92685	A	4.75974	A	5.09065	A	4.99138	A	4.97495	A	4.8325	A	4.97495	A	4.91927	A	4.96266	A	---	---	---	---	EGW11663	ENSEMBL	I79_025645	100	100	20	20	FALSE	---	---	gi344157610	-	6610	9878	---	---	---	---	---	---	---	---	---	---	---	---	---
17952971	4.64671	A	4.79451	A	4.97783	A	4.37004	A	5.01334	A	4.70939	A	5.22794	A	4.90161	A	4.62955	A	---	---	---	---	EGW13397	ENSEMBL	I79_025644	100	100	10	10	FALSE	---	---	gi344157612	-	8280	8507	---	---	---	---	---	---	---	---	---	---	---	---	---
17952973	7.7629	A	7.96695	A	7.3502	A	8.39121	A	8.37978	A	7.37547	A	7.61078	A	7.89836	A	7.89836	A	---	---	---	---	EGW14626	ENSEMBL	I79_025641	100	100	23	23	FALSE	---	---	gi344157623	+	1111	1359	---	---	---	---	---	---	---	---	---	---	---	---	---
17952975	6.68541	A	6.7473	A	6.95974	A	6.74408	A	6.79451	A	6.7473	A	6.81636	A	6.7473	A	6.73532	A	---	---	---	---	EGW14627	ENSEMBL	I79_025642	100	100	20	20	FALSE	---	---	gi344157623	-	4437	6398	---	---	---	---	---	---	---	---	---	---	---	---	---
17952980	4.14376	A	4.3115	A	4.59829	A	4.36704	A	4.3115	A	4.16757	A	4.40601	A	4.19234	A	4.13189	A	---	---	---	---	EGW14628	ENSEMBL	I79_025643	100	100	24	24	FALSE	---	---	gi344157623	-	8906	9160	---	---	---	---	---	---	---	---	---	---	---	---	---
17952982	4.12987	A	3.91532	A	4.55219	A	4.11639	A	4.12449	A	4.38215	A	4.12449	A	3.87022	A	4.12449	A	---	---	---	---	EGW13585	ENSEMBL	I79_025639	100	100	9	9	FALSE	---	---	gi344157624	+	1577	2935	---	---	---	---	---	---	---	---	---	---	---	---	---
17952985	3.41015	A	3.32782	A	3.04379	A	3.88092	A	3.33537	A	3.26582	A	3.70445	A	3.38239	A	2.68739	A	---	---	---	---	EGW13586	ENSEMBL	I79_025640	100	100	6	6	FALSE	---	---	gi344157624	+	6738	7251	---	---	---	---	---	---	---	---	---	---	---	---	---
17952988	5.68647	A	5.80624	A	5.55901	A	5.49332	A	5.85154	A	5.68647	A	5.64957	A	5.55497	A	5.71986	A	---	---	---	---	EGW15270	ENSEMBL	I79_025638	100	100	19	19	FALSE	---	---	gi344157646	-	2418	8956	---	---	---	---	---	---	---	---	---	---	---	---	---
17952995	4.78596	A	4.77726	A	4.87323	A	4.94595	A	4.85508	A	5.14686	A	4.87323	A	5.06785	A	4.8589	A	---	---	---	---	EGW15301	ENSEMBL	I79_025633	100	100	24	24	FALSE	---	---	gi344157668	+	226	396	---	---	---	---	---	---	---	---	---	---	---	---	---
17952997	7.02563	A	7.27705	A	7.44112	A	7.17814	A	7.43049	A	6.89654	A	6.70273	A	6.86902	A	6.8733	A	---	---	---	---	EGW15302	ENSEMBL	I79_025634	100	100	22	22	FALSE	---	---	gi344157668	-	847	1107	---	---	---	---	---	---	---	---	---	---	---	---	---
17952999	4.59138	A	4.59138	A	4.59138	A	4.59138	A	4.59138	A	4.54344	A	4.59138	A	4.59138	A	4.59138	A	---	---	---	---	EGW15303	ENSEMBL	I79_025635	100	100	25	25	FALSE	---	---	gi344157668	+	1374	1568	---	---	---	---	---	---	---	---	---	---	---	---	---
17953001	9.97979	A	10.2616	A	10.1384	A	10.2816	A	10.195	A	9.8669	A	9.94623	A	9.96044	A	10.1051	A	---	---	---	---	EGW15304	ENSEMBL	I79_025636	100	100	8	8	FALSE	---	---	gi344157668	-	2092	8798	---	---	---	---	---	---	---	---	---	---	---	---	---
17953007	5.01019	A	5.23458	A	4.82213	A	4.99813	A	5.11324	A	5.5443	A	4.94569	A	6.1894	A	5.08572	A	---	---	---	---	EGW15299	ENSEMBL	I79_025632	100	100	18	18	FALSE	---	---	gi344157676	-	2623	5640	---	---	---	---	---	---	---	---	---	---	---	---	---
17953009	3.82435	A	3.34516	A	3.83956	A	3.53726	A	3.73733	A	3.90052	A	3.62919	A	3.27628	A	3.56345	A	---	---	---	---	EGW15370	ENSEMBL	I79_025630	100	100	25	25	FALSE	---	---	gi344157726	+	1583	1753	---	---	---	---	---	---	---	---	---	---	---	---	---
17953011	6.64685	A	6.80137	A	6.86277	A	6.80137	A	6.83069	A	6.80137	A	6.72333	A	6.80137	A	6.82595	A	XM_003515859	LOC100766671	ADP-ribosylation factor-like protein 4D-like	---	XM_003515859	RefSeq	PREDICTED: Cricetulus griseus ADP-ribosylation factor-like protein 4D-like (LOC100766671), mRNA.	100	100	25	25	FALSE	---	---	gi344157726	+	3024	3629	XM_003515859	G3INU1	GO:0007264	small GTPase mediated signal transduction	inferred from electronic annotation	GO:0005622	intracellular	inferred from electronic annotation	GO:0000166 // GO:0005525	nucleotide binding // GTP binding	inferred from electronic annotation // inferred from electronic annotation	---	---
17953015	2.92734	A	2.82791	A	3.22811	A	2.6991	A	2.53585	A	2.6991	A	2.62751	A	2.34732	A	2.6852	A	---	---	---	---	EGW15261	ENSEMBL	I79_025628	100	100	9	9	FALSE	---	---	gi344157745	-	9725	10000	---	---	---	---	---	---	---	---	---	---	---	---	---
17953017	5.3894	A	5.16333	A	5.21374	A	4.75387	A	4.93985	A	5.22466	A	4.72855	A	5.06879	A	5.25573	A	---	---	---	---	EGW12134	ENSEMBL	I79_025627	100	100	10	10	FALSE	---	---	gi344157755	-	5967	6689	---	---	---	---	---	---	---	---	---	---	---	---	---
17953019	6.54298	A	6.64781	A	6.67497	A	6.7427	A	6.8672	A	6.70597	A	6.46219	A	6.67497	A	6.84534	A	---	---	---	---	EGW15130	ENSEMBL	I79_025626	100	100	13	13	FALSE	---	---	gi344157767	-	6788	9318	NM_001244100	B8Y441	---	---	---	---	---	---	---	---	---	---	---
17953022	9.00364	A	9.07356	A	8.9739	A	8.74365	A	8.68005	A	8.96973	A	8.75678	A	8.50157	A	8.20493	A	---	---	---	---	EGW13584	ENSEMBL	I79_025625	100	100	15	15	FALSE	---	---	gi344157804	+	80	7784	---	---	---	---	---	---	---	---	---	---	---	---	---
17953028	4.86971	A	4.44606	A	4.65615	A	4.51309	A	4.65434	A	5.10513	A	4.66314	A	4.50489	A	4.65615	A	XM_003515831	LOC100769659	olfactory receptor 51G2-like	---	XM_003515831	RefSeq	PREDICTED: Cricetulus griseus olfactory receptor 51G2-like (LOC100769659), mRNA.	96	96	24	25	FALSE	---	---	gi344157840	-	8424	9374	XM_003515831	G3INQ1	GO:0007165 // GO:0007186 // GO:0050911	signal transduction // G-protein coupled receptor signaling pathway // detection of chemical stimulus involved in sensory perception of smell	inferred from electronic annotation // inferred from electronic annotation // inferred from electronic annotation	GO:0016020 // GO:0016021	membrane // integral to membrane	inferred from electronic annotation // inferred from electronic annotation	GO:0004871 // GO:0004930 // GO:0004984	signal transducer activity // G-protein coupled receptor activity // olfactory receptor activity	inferred from electronic annotation // inferred from electronic annotation // inferred from electronic annotation	---	---
17953030	2.9742	A	2.85502	A	3.1164	A	2.83818	A	2.9742	A	3.05225	A	2.58264	A	2.96419	A	3.0169	A	---	---	---	---	EGW15330	ENSEMBL	I79_025623	100	100	18	18	FALSE	---	---	gi344157843	+	4824	5771	XM_003515855	G3INT4	---	---	---	---	---	---	---	---	---	---	---
17953034	3.88529	A	4.14122	A	4.14122	A	4.20228	A	4.06462	A	4.14122	A	4.14122	A	4.14122	A	4.22215	A	---	---	---	---	EGW12607	ENSEMBL	I79_025621	100	100	11	11	FALSE	---	---	gi344157864	+	2262	3365	---	---	---	---	---	---	---	---	---	---	---	---	---
17953036	5.25474	A	5.67853	A	5.30932	A	5.11502	A	5.25948	A	5.3332	A	5.30932	A	5.43542	A	5.35354	A	---	---	---	---	EGW15115	ENSEMBL	I79_025620	100	100	13	13	FALSE	---	---	gi344157874	-	770	1887	---	---	---	---	---	---	---	---	---	---	---	---	---
17953039	6.99207	A	7.10016	A	7.00798	A	6.87171	A	6.69924	A	7.16707	A	7.02578	A	7.00196	A	6.84898	A	---	---	---	---	EGW13996	ENSEMBL	I79_025619	100	100	13	13	FALSE	---	---	gi344157887	+	8687	9075	---	---	---	---	---	---	---	---	---	---	---	---	---
17953042	4.77178	A	4.77178	A	4.17012	A	5.0289	A	4.77178	A	4.71807	A	4.70099	A	4.77178	A	5.09504	A	---	---	---	---	EGW15034	ENSEMBL	I79_025618	100	100	13	13	FALSE	---	---	gi344157897	-	11121	11465	---	---	---	---	---	---	---	---	---	---	---	---	---
17953044	5.46353	A	5.31716	A	5.33234	A	5.33234	A	5.33234	A	5.33234	A	5.55122	A	5.11839	A	5.33234	A	---	---	---	---	EGW15338	ENSEMBL	I79_025616	100	100	20	20	FALSE	---	---	gi344157902	+	100	843	---	---	---	---	---	---	---	---	---	---	---	---	---
17953046	2.29647	A	1.72463	A	2.35672	A	2.41851	A	1.76646	A	1.79548	A	1.99985	A	2.02493	A	2.01703	A	---	---	---	---	EGW15339	ENSEMBL	I79_025617	100	100	18	18	FALSE	---	---	gi344157902	-	7318	7974	---	---	---	---	---	---	---	---	---	---	---	---	---
17953048	4.51334	A	4.0801	A	4.86639	A	4.24606	A	4.39724	A	4.17246	A	4.4157	A	4.81934	A	4.72764	A	---	---	---	---	EGW14512	ENSEMBL	I79_025615	100	100	8	8	FALSE	---	---	gi344157942	+	1644	10905	---	---	---	---	---	---	---	---	---	---	---	---	---
17953052	3.2582	A	2.9546	A	4.28951	A	3.56985	A	3.19121	A	3.68824	A	4.96082	A	3.39539	A	3.8344	A	---	---	---	---	EGV91582	ENSEMBL	I79_025614	100	100	10	10	FALSE	---	---	gi344157947	+	277	1287	---	---	---	---	---	---	---	---	---	---	---	---	---
17953060	6.8703	A	6.82219	A	6.83991	A	6.53367	A	6.6305	A	7.07495	A	6.97724	A	6.84831	A	6.63065	A	---	---	---	---	EGW14979	ENSEMBL	I79_025610	100	100	25	25	FALSE	---	---	gi344157985	+	6154	11432	---	---	---	---	---	---	---	---	---	---	---	---	---
17953064	4.76759	A	4.87602	A	4.83016	A	4.3393	A	4.69981	A	4.54749	A	4.97718	A	4.71164	A	4.76759	A	---	---	---	---	EGW15326	ENSEMBL	I79_025609	100	100	19	19	FALSE	---	---	gi344157987	+	1359	2297	---	---	---	---	---	---	---	---	---	---	---	---	---
17953066	5.43975	A	4.94837	A	5.1381	A	5.06102	A	5.09994	A	5.02215	A	5.30229	A	5.05029	A	5.14985	A	---	---	---	---	EGW15286	ENSEMBL	I79_025608	100	100	12	12	FALSE	---	---	gi344157994	-	367	11072	---	---	---	---	---	---	---	---	---	---	---	---	---
17953072	7.68396	A	7.76373	A	8.30621	A	8.04653	A	8.12148	A	8.61075	A	8.5082	A	8.52479	A	8.95227	A	---	---	---	---	EGW15202	ENSEMBL	I79_025607	100	100	14	14	FALSE	---	---	gi344157999	+	1357	6174	---	---	---	---	---	---	---	---	---	---	---	---	---
17953076	6.27128	A	6.02693	A	6.17959	A	6.28394	A	5.83734	A	6.12465	A	6.19305	A	6.05542	A	6.18571	A	---	---	---	---	EGW15359	ENSEMBL	I79_025606	100	100	12	12	FALSE	---	---	gi344158021	+	7603	12231	---	---	---	---	---	---	---	---	---	---	---	---	---
17953081	8.65429	A	8.72634	A	8.99703	A	9.38958	A	8.72523	A	8.8671	A	8.81043	A	9.50346	A	8.88325	A	---	---	---	---	EGW14370	ENSEMBL	I79_025604	100	100	17	17	FALSE	---	---	gi344158041	-	7989	8162	---	---	---	---	---	---	---	---	---	---	---	---	---
17953083	4.56142	A	4.02623	A	3.75693	A	3.99507	A	4.03293	A	4.16228	A	4.58847	A	3.71599	A	3.93558	A	---	---	---	---	EGW15349	ENSEMBL	I79_025603	100	100	10	10	FALSE	---	---	gi344158048	+	7318	7575	---	---	---	---	---	---	---	---	---	---	---	---	---
17953087	4.80105	A	4.93821	A	2.41922	A	4.38304	A	5.01469	A	4.30613	A	4.39766	A	4.93006	A	4.96914	A	---	---	---	---	EGW15081	ENSEMBL	I79_025600	100	100	10	10	FALSE	---	---	gi344158068	-	769	1759	---	---	---	---	---	---	---	---	---	---	---	---	---
17953090	5.51596	A	5.18867	A	5.21892	A	5.3049	A	4.84433	A	5.09436	A	5.23266	A	5.3916	A	5.43527	A	---	---	---	---	EGW15082	ENSEMBL	I79_025601	100	100	8	8	FALSE	---	---	gi344158068	+	8551	9279	---	---	---	---	---	---	---	---	---	---	---	---	---
17953092	6.14582	A	6.36777	A	6.31555	A	6.4977	A	6.32688	A	6.31555	A	6.46706	A	6.30139	A	6.18495	A	XM_003515841	LOC100751824	ig kappa chain V-III region PC 7175-like	---	XM_003515841	RefSeq	PREDICTED: Cricetulus griseus ig kappa chain V-III region PC 7175-like (LOC100751824), partial mRNA.	100	100	11	11	FALSE	---	---	gi344158076	-	7119	7400	---	---	---	---	---	---	---	---	---	---	---	---	---
17953094	5.48436	A	5.08047	A	5.36397	A	5.03495	A	5.23732	A	5.34042	A	5.25923	A	5.28993	A	5.24021	A	---	---	---	---	EGW14844	ENSEMBL	I79_025598	100	100	8	8	FALSE	---	---	gi344158078	-	10965	11699	---	---	---	---	---	---	---	---	---	---	---	---	---
17953098	4.18542	A	3.66517	A	4.35965	A	3.93582	A	3.77011	A	3.58967	A	3.93582	A	3.62617	A	3.93582	A	---	---	---	---	EGW15262	ENSEMBL	I79_025596	100	100	11	11	FALSE	---	---	gi344158100	-	9516	10154	---	---	---	---	---	---	---	---	---	---	---	---	---
17953100	7.8795	A	8.14197	A	8.09433	A	7.98325	A	7.98325	A	7.84539	A	7.98325	A	7.95349	A	7.87078	A	---	---	---	---	EGW15097	ENSEMBL	I79_025595	100	100	12	12	FALSE	---	---	gi344158122	+	6862	11813	---	---	---	---	---	---	---	---	---	---	---	---	---
17953107	6.61037	A	6.28281	A	6.88541	A	7.35503	A	7.21595	A	6.67279	A	6.53289	A	6.67279	A	6.05607	A	---	---	---	---	EGW14860	ENSEMBL	I79_025593	100	100	13	13	FALSE	---	---	gi344158139	-	1016	3537	---	---	---	---	---	---	---	---	---	---	---	---	---
17953109	4.79462	A	5.29959	A	5.14155	A	5.59165	A	5.4485	A	5.66854	A	5.31186	A	5.05568	A	5.67408	A	---	---	---	---	EGW14993	ENSEMBL	I79_025592	100	100	12	12	FALSE	---	---	gi344158142	-	11325	11534	---	---	---	---	---	---	---	---	---	---	---	---	---
17953111	1.75975	A	1.74862	A	2.31012	A	1.86766	A	1.75975	A	1.77563	A	1.68788	A	1.72437	A	1.73593	A	---	---	---	---	EGW10441	ENSEMBL	I79_025591	100	100	19	19	FALSE	---	---	gi344158143	-	5870	6964	---	---	---	---	---	---	---	---	---	---	---	---	---
17953113	6.36501	A	6.15666	A	6.27531	A	6.36501	A	6.49424	A	6.49661	A	6.36501	A	6.36501	A	6.31443	A	---	---	---	---	EGW14978	ENSEMBL	I79_025590	100	100	9	9	FALSE	---	---	gi344158156	+	9234	9659	---	---	---	---	---	---	---	---	---	---	---	---	---
17953115	9.36468	A	9.22525	A	8.86616	A	8.67777	A	9.1206	A	9.24466	A	9.50923	A	9.1116	A	9.30744	A	---	---	---	---	EGW15124	ENSEMBL	I79_025589	100	100	16	16	FALSE	---	---	gi344158193	-	6829	11417	---	---	---	---	---	---	---	---	---	---	---	---	---
17953119	5.62999	A	5.57746	A	5.41813	A	5.56281	A	5.62811	A	5.74233	A	5.4914	A	5.12751	A	5.64442	A	---	---	---	---	EGW15235	ENSEMBL	I79_025588	100	100	22	22	FALSE	---	---	gi344158201	-	818	1432	---	---	---	---	---	---	---	---	---	---	---	---	---
17953121	5.1587	A	5.39008	A	5.31784	A	5.26338	A	4.87669	A	5.43008	A	5.27102	A	5.1093	A	5.35069	A	---	---	---	---	EGW15320	ENSEMBL	I79_025587	100	100	8	8	FALSE	---	---	gi344158213	+	10107	11151	---	---	---	---	---	---	---	---	---	---	---	---	---
17953124	1.83167	A	1.96293	A	1.96293	A	1.98674	A	2.10124	A	1.82053	A	2.08536	A	2.24803	A	1.96293	A	---	---	---	---	EGW15201	ENSEMBL	I79_025586	100	100	15	15	FALSE	---	---	gi344158215	+	6752	7738	XM_003515833	G3INQ5	---	---	---	---	---	---	---	---	---	---	---
17953126	9.33399	A	9.71566	A	9.53567	A	9.90824	A	9.97154	A	9.20485	A	9.23279	A	10.012	A	9.87789	A	---	---	---	---	EGW14773	ENSEMBL	I79_025585	100	100	11	11	FALSE	---	---	gi344158216	-	10588	12326	---	---	---	---	---	---	---	---	---	---	---	---	---
17953129	5.73133	A	5.42204	A	5.78083	A	6.00053	A	5.86334	A	5.79925	A	5.78295	A	5.66286	A	5.85135	A	XM_003515832	LOC100769948	interleukin-2 receptor subunit beta-like	---	XM_003515832	RefSeq	PREDICTED: Cricetulus griseus interleukin-2 receptor subunit beta-like (LOC100769948), partial mRNA.	100	100	22	22	FALSE	---	---	gi344158220	-	12276	12884	---	---	---	---	---	---	---	---	---	---	---	---	---
17953131	4.94566	A	5.36467	A	5.06492	A	5.38722	A	5.38957	A	5.36467	A	5.60169	A	5.36467	A	5.50093	A	---	---	---	---	EGW10959	ENSEMBL	I79_025583	100	100	23	23	FALSE	---	---	gi344158224	+	12330	12509	---	---	---	---	---	---	---	---	---	---	---	---	---
17953133	4.91458	A	4.41088	A	4.66748	A	4.47792	A	4.62098	A	4.98405	A	4.62098	A	4.60132	A	4.62098	A	XM_003515831	LOC100769659	olfactory receptor 51G2-like	---	XM_003515831	RefSeq	PREDICTED: Cricetulus griseus olfactory receptor 51G2-like (LOC100769659), mRNA.	100	100	25	25	FALSE	---	---	gi344158237	-	419	1369	XM_003515831	G3INQ1	GO:0007165 // GO:0007186 // GO:0050911	signal transduction // G-protein coupled receptor signaling pathway // detection of chemical stimulus involved in sensory perception of smell	inferred from electronic annotation // inferred from electronic annotation // inferred from electronic annotation	GO:0016020 // GO:0016021	membrane // integral to membrane	inferred from electronic annotation // inferred from electronic annotation	GO:0004871 // GO:0004930 // GO:0004984	signal transducer activity // G-protein coupled receptor activity // olfactory receptor activity	inferred from electronic annotation // inferred from electronic annotation // inferred from electronic annotation	---	---
17953135	4.88104	A	5.03834	A	5.11367	A	4.91452	A	5.03227	A	4.70147	A	5.20065	A	5.26894	A	5.13606	A	---	---	---	---	EGV91583	ENSEMBL	I79_025581	100	100	16	16	FALSE	---	---	gi344158279	+	9119	12962	---	---	---	---	---	---	---	---	---	---	---	---	---
17953137	3.82547	A	3.64124	A	4.214	A	3.32814	A	3.42477	A	3.74095	A	3.52121	A	3.5489	A	3.65057	A	---	---	---	---	EGW14972	ENSEMBL	I79_025580	100	100	7	7	FALSE	---	---	gi344158312	-	1297	8889	---	---	---	---	---	---	---	---	---	---	---	---	---
17953140	3.2321	A	3.7923	A	3.92463	A	3.73643	A	4.2184	A	4.14709	A	4.00684	A	4.13565	A	4.12237	A	---	---	---	---	EGW15092	ENSEMBL	I79_025579	100	100	15	15	FALSE	---	---	gi344158327	+	8986	9768	---	---	---	---	---	---	---	---	---	---	---	---	---
17953142	6.9945	A	6.73635	A	6.77428	A	6.96809	A	6.83787	A	6.59361	A	6.91423	A	6.46849	A	6.70679	A	---	---	---	---	EGW14922	ENSEMBL	I79_025577	100	100	24	24	FALSE	---	---	gi344158362	+	8949	9122	---	---	---	---	---	---	---	---	---	---	---	---	---
17953144	8.17533	A	8.11356	A	8.16033	A	8.29564	A	8.12056	A	8.12056	A	7.97352	A	8.11482	A	7.92225	A	---	---	---	---	EGV91493	ENSEMBL	I79_025819	100	100	25	25	FALSE	---	---	gi344158362	-	11987	13489	---	---	---	---	---	---	---	---	---	---	---	---	---
17953146	6.13923	A	6.97623	A	5.63644	A	6.25649	A	7.12419	A	5.41048	A	5.624	A	5.9642	A	6.54127	A	---	---	---	---	EGW14209	ENSEMBL	I79_025576	100	100	20	20	FALSE	---	---	gi344158373	-	2827	14644	---	---	---	---	---	---	---	---	---	---	---	---	---
17953153	6.42887	A	6.28788	A	6.30338	A	6.35721	A	6.28788	A	6.31555	A	6.31586	A	5.81814	A	6.24555	A	---	---	---	---	EGW15374	ENSEMBL	I79_025574	100	100	25	25	FALSE	---	---	gi344158374	+	12460	12732	---	---	---	---	---	---	---	---	---	---	---	---	---
17953155	4.85161	A	4.5428	A	4.85161	A	4.85161	A	4.85161	A	5.02242	A	4.91558	A	4.85161	A	4.81149	A	---	---	---	---	EGW15375	ENSEMBL	I79_025575	100	100	23	23	FALSE	---	---	gi344158374	+	13368	13607	---	---	---	---	---	---	---	---	---	---	---	---	---
17953159	5.11254	A	4.82987	A	5.24143	A	4.92599	A	4.98172	A	5.024	A	4.82967	A	4.6789	A	4.79318	A	XM_003515821	LOC100763657	olfactory receptor 10V1-like	---	XM_003515821	RefSeq	PREDICTED: Cricetulus griseus olfactory receptor 10V1-like (LOC100763657), mRNA.	100	100	17	17	FALSE	---	---	gi344158388	+	9747	10694	XM_003515821	G3INP2	GO:0007165 // GO:0007186 // GO:0007608 // GO:0050896 // GO:0050911	signal transduction // G-protein coupled receptor signaling pathway // sensory perception of smell // response to stimulus // detection of chemical stimulus involved in sensory perception of smell	inferred from electronic annotation // inferred from electronic annotation // inferred from electronic annotation // inferred from electronic annotation // inferred from electronic annotation	GO:0005886 // GO:0016020 // GO:0016021	plasma membrane // membrane // integral to membrane	inferred from electronic annotation // inferred from electronic annotation // inferred from electronic annotation	GO:0004871 // GO:0004930 // GO:0004984	signal transducer activity // G-protein coupled receptor activity // olfactory receptor activity	inferred from electronic annotation // inferred from electronic annotation // inferred from electronic annotation	---	---
17953161	5.50109	A	5.98303	A	5.80419	A	5.78667	A	6.28016	A	5.64255	A	5.54557	A	5.67431	A	5.93009	A	---	---	---	---	EGW15219	ENSEMBL	I79_025571	100	100	9	9	FALSE	---	---	gi344158395	+	2207	2674	---	---	---	---	---	---	---	---	---	---	---	---	---
17953163	8.06362	A	7.50882	A	7.8947	A	7.95739	A	7.95782	A	7.73666	A	7.93792	A	7.86768	A	7.86556	A	---	---	---	---	EGW15305	ENSEMBL	I79_025570	100	100	11	11	FALSE	---	---	gi344158407	-	716	2416	---	---	---	---	---	---	---	---	---	---	---	---	---
17953169	4.08429	A	3.89608	A	3.93582	A	4.1029	A	3.93582	A	3.93582	A	3.93582	A	3.60722	A	3.93582	A	---	---	---	---	EGW15267	ENSEMBL	I79_025567	100	100	15	15	FALSE	---	---	gi344158417	-	12737	15151	---	---	---	---	---	---	---	---	---	---	---	---	---
17953173	8.06552	A	7.81947	A	8.09463	A	8.24215	A	8.15332	A	7.90409	A	8.13717	A	8.10514	A	8.12671	A	---	---	---	---	EGW15319	ENSEMBL	I79_025566	100	100	24	24	FALSE	---	---	gi344158419	-	3182	4615	---	---	---	---	---	---	---	---	---	---	---	---	---
17953175	5.1736	A	5.1761	A	5.05895	A	5.16046	A	5.1761	A	5.1761	A	4.77705	A	5.39736	A	5.61776	A	---	---	---	---	EGW15144	ENSEMBL	I79_025565	100	100	18	18	FALSE	---	---	gi344158421	-	881	7383	---	---	---	---	---	---	---	---	---	---	---	---	---
17953180	8.04372	A	7.21526	A	8.05184	A	8.2782	A	7.88592	A	8.1022	A	7.90209	A	8.31024	A	8.06549	A	---	---	---	---	EGW14536	ENSEMBL	I79_025564	100	100	25	25	FALSE	---	---	gi344158422	-	9842	9994	---	---	---	---	---	---	---	---	---	---	---	---	---
17953182	5.34505	A	5.23808	A	6.02588	A	5.56085	A	5.07752	A	5.65607	A	5.79684	A	6.31095	A	5.62946	A	---	---	---	---	EGW15190	ENSEMBL	I79_025563	100	100	9	9	FALSE	---	---	gi344158432	-	5518	5946	---	---	---	---	---	---	---	---	---	---	---	---	---
17953184	4.04127	A	4.02057	A	4.14008	A	4.32293	A	4.08342	A	3.82931	A	3.52882	A	4.24244	A	3.9179	A	---	---	---	---	EGW14969	ENSEMBL	I79_025562	100	100	14	14	FALSE	---	---	gi344158434	-	4321	5247	XM_003515815	G3INN4	---	---	---	---	---	---	---	---	---	---	---
17953186	6.23555	A	6.23058	A	6.63089	A	6.05124	A	6.54578	A	6.20141	A	6.23058	A	6.23058	A	6.221	A	---	---	---	---	EGW14800	ENSEMBL	I79_025561	100	100	13	13	FALSE	---	---	gi344158442	-	6765	7561	---	---	---	---	---	---	---	---	---	---	---	---	---
17953188	5.21145	A	5.2162	A	5.2734	A	5.2734	A	5.28474	A	5.10398	A	5.27629	A	5.49528	A	5.54711	A	---	---	---	---	EGW15159	ENSEMBL	I79_025560	100	100	9	9	FALSE	---	---	gi344158443	+	1556	13754	---	---	---	---	---	---	---	---	---	---	---	---	---
17953194	7.96254	A	8.32841	A	8.05878	A	7.96387	A	7.9502	A	7.85324	A	7.88408	A	7.8292	A	7.56974	A	---	---	---	---	EGW15372	ENSEMBL	I79_025558	100	100	21	21	FALSE	---	---	gi344158461	+	5515	8330	---	---	---	---	---	---	---	---	---	---	---	---	---
17953197	5.6579	A	5.98398	A	5.76614	A	5.7912	A	5.60958	A	5.65481	A	5.11914	A	5.64267	A	5.56369	A	---	---	---	---	EGW15373	ENSEMBL	I79_025559	100	100	24	24	FALSE	---	---	gi344158461	-	9239	9415	---	---	---	---	---	---	---	---	---	---	---	---	---
17953199	5.69027	A	5.43811	A	5.57451	A	5.62502	A	5.63239	A	5.63622	A	5.50741	A	5.56885	A	5.50626	A	---	---	---	---	EGW14599	ENSEMBL	I79_025557	100	100	16	16	FALSE	---	---	gi344158464	-	11296	11592	---	---	---	---	---	---	---	---	---	---	---	---	---
17953201	6.99439	A	6.77835	A	6.83878	A	6.50981	A	6.61483	A	6.76553	A	6.60342	A	6.5895	A	6.79782	A	---	---	---	---	EGW15038	ENSEMBL	I79_025556	100	100	12	12	FALSE	---	---	gi344158470	-	14707	15207	---	---	---	---	---	---	---	---	---	---	---	---	---
17953203	4.69981	A	4.61797	A	5.13327	A	4.95958	A	4.87687	A	4.77331	A	4.51359	A	5.11992	A	4.79169	A	---	---	---	---	EGW07531	ENSEMBL	I79_025555	100	100	9	9	FALSE	---	---	gi344158474	+	11903	12103	---	---	---	---	---	---	---	---	---	---	---	---	---
17953205	4.77919	A	4.334	A	4.42968	A	4.52368	A	4.65615	A	4.89066	A	4.52368	A	4.50911	A	4.13065	A	---	---	---	---	EGW15284	ENSEMBL	I79_025554	100	100	6	6	FALSE	---	---	gi344158478	-	2720	9979	---	---	---	---	---	---	---	---	---	---	---	---	---
17953208	2.39944	A	2.53222	A	1.98468	A	2.15002	A	1.97692	A	1.85613	A	2.47527	A	2.54336	A	1.93628	A	---	---	---	---	EGW10442	ENSEMBL	I79_025553	100	100	5	5	FALSE	---	---	gi344158483	+	461	10137	---	---	---	---	---	---	---	---	---	---	---	---	---
17953211	9.86146	A	9.03387	A	10.0091	A	9.9998	A	9.44313	A	10.2322	A	9.97709	A	9.93251	A	9.9784	A	---	---	---	---	EGW12076	ENSEMBL	I79_025552	100	100	11	11	FALSE	---	---	gi344158484	+	6172	8853	---	---	---	---	---	---	---	---	---	---	---	---	---
17953215	5.61757	A	5.3723	A	5.40996	A	5.32767	A	5.6359	A	5.59465	A	5.45859	A	5.37908	A	5.42161	A	---	---	---	---	EGW15171	ENSEMBL	I79_025551	100	100	17	17	FALSE	---	---	gi344158487	-	4669	12690	---	---	---	---	---	---	---	---	---	---	---	---	---
17953223	9.62603	A	9.0994	A	9.44557	A	9.41828	A	9.03038	A	9.48595	A	9.58145	A	9.58634	A	9.45386	A	---	---	---	---	EGW15116	ENSEMBL	I79_025549	100	100	16	16	FALSE	---	---	gi344158547	-	1229	8656	---	---	---	---	---	---	---	---	---	---	---	---	---
17953228	3.84104	A	3.4637	A	3.87947	A	3.71432	A	4.4024	A	2.90591	A	3.59358	A	3.3712	A	4.28025	A	---	---	---	---	EGW13702	ENSEMBL	I79_025547	100	100	10	10	FALSE	---	---	gi344158652	+	3050	8053	---	---	---	---	---	---	---	---	---	---	---	---	---
17953231	6.3747	A	6.6245	A	6.3747	A	6.27914	A	6.44494	A	6.3747	A	6.3395	A	6.33673	A	6.46994	A	---	---	---	---	EGW13703	ENSEMBL	I79_025548	100	100	9	9	FALSE	---	---	gi344158652	-	9970	10287	---	---	---	---	---	---	---	---	---	---	---	---	---
17953233	10.1845	A	9.5088	A	10.2609	A	10.0541	A	9.60184	A	10.5695	A	10.3029	A	10.0541	A	9.70723	A	---	---	---	---	EGW14578	ENSEMBL	I79_025545	100	100	25	25	FALSE	---	---	gi344158674	-	1347	1523	XM_003515804	G3INL9	---	---	---	---	---	---	---	---	---	---	---
17953235	10.0696	A	9.64632	A	10.204	A	10.0696	A	9.66811	A	10.6597	A	10.4406	A	10.0696	A	9.73963	A	---	---	---	---	EGW14579	ENSEMBL	I79_025546	100	100	6	6	FALSE	---	---	gi344158674	-	2098	9180	XM_003515804	G3INL9	---	---	---	---	---	---	---	---	---	---	---
17953241	6.31568	A	6.3217	A	6.10149	A	6.03495	A	6.16866	A	6.12979	A	6.56137	A	5.98653	A	6.37828	A	---	---	---	---	EGW15172	ENSEMBL	I79_025544	100	100	10	10	FALSE	---	---	gi344158675	-	5681	6016	---	---	---	---	---	---	---	---	---	---	---	---	---
17953243	5.92483	A	5.59079	A	5.81533	A	5.78434	A	5.76325	A	5.76325	A	5.70651	A	5.76325	A	5.8972	A	---	---	---	---	EGW14931	ENSEMBL	I79_025543	100	100	15	15	FALSE	---	---	gi344158680	-	5948	6394	---	---	---	---	---	---	---	---	---	---	---	---	---
17953245	5.64223	A	5.60099	A	5.5176	A	5.57031	A	5.41813	A	5.68471	A	5.60099	A	5.60452	A	5.70191	A	---	---	---	---	EGW15351	ENSEMBL	I79_025542	100	100	21	21	FALSE	---	---	gi344158688	-	11666	16685	---	---	---	---	---	---	---	---	---	---	---	---	---
17953248	6.80898	A	6.73074	A	6.59455	A	6.77552	A	6.93783	A	6.33473	A	6.69974	A	6.75577	A	6.65311	A	---	---	---	---	EGW13019	ENSEMBL	I79_025541	100	100	24	24	FALSE	---	---	gi344158689	-	4858	5079	XM_003515803	G3INL4	---	---	---	---	---	---	---	---	---	---	---
17953250	5.93552	A	5.97786	A	5.93552	A	5.93552	A	5.93552	A	6.09932	A	5.89786	A	5.82695	A	5.93552	A	---	---	---	---	EGW15248	ENSEMBL	I79_025540	100	100	15	15	FALSE	---	---	gi344158691	-	2776	11029	---	---	---	---	---	---	---	---	---	---	---	---	---
17953261	5.11296	A	5.18801	A	4.82938	A	5.18801	A	5.18801	A	5.34306	A	5.19822	A	5.15905	A	5.36513	A	---	---	---	---	EGW14388	ENSEMBL	I79_025538	100	100	22	22	FALSE	---	---	gi344158698	+	10411	10563	---	---	---	---	---	---	---	---	---	---	---	---	---
17953263	5.30378	A	5.62201	A	5.55189	A	5.05703	A	5.60824	A	6.00559	A	5.82591	A	5.44782	A	5.88969	A	---	---	---	---	EGW14389	ENSEMBL	I79_025539	100	100	21	21	FALSE	---	---	gi344158698	-	11603	13990	AF548356	Q8CIX4	---	---	---	---	---	---	---	---	---	---	---
17953265	5.84551	A	5.48566	A	5.62568	A	6.03422	A	5.85056	A	5.79906	A	5.65436	A	6.36252	A	5.98076	A	---	---	---	---	EGW14756	ENSEMBL	I79_025537	100	100	18	18	FALSE	---	---	gi344158706	-	3842	13607	---	---	---	---	---	---	---	---	---	---	---	---	---
17953270	5.11068	A	4.71399	A	5.43305	A	4.97746	A	5.03935	A	4.75279	A	4.95147	A	4.47818	A	4.8471	A	---	---	---	---	EGW15200	ENSEMBL	I79_025536	100	100	12	12	FALSE	---	---	gi344158729	-	6688	7635	XM_003515799	G3INK9	---	---	---	---	---	---	---	---	---	---	---
17953272	8.57388	A	7.82732	A	8.48733	A	7.99338	A	7.96978	A	8.48057	A	8.41332	A	8.27722	A	8.27722	A	---	---	---	---	EGW14884	ENSEMBL	I79_025535	100	100	18	18	FALSE	---	---	gi344158734	+	706	1083	---	---	---	---	---	---	---	---	---	---	---	---	---
17953274	6.44585	A	6.30731	A	6.78957	A	6.85755	A	6.95693	A	6.82163	A	7.03062	A	6.87544	A	7.0839	A	---	---	---	---	EGW14555	ENSEMBL	I79_025533	100	100	18	18	FALSE	---	---	gi344158752	+	152	6674	---	---	---	---	---	---	---	---	---	---	---	---	---
17953280	4.2305	A	4.13318	A	4.2305	A	4.00236	A	4.06519	A	4.13142	A	4.57528	A	4.26131	A	4.26563	A	---	---	---	---	EGW14556	ENSEMBL	I79_025534	100	100	14	14	FALSE	---	---	gi344158752	-	9019	16679	---	---	---	---	---	---	---	---	---	---	---	---	---
17953286	4.07357	A	3.57852	A	4.05338	A	3.82226	A	3.8898	A	3.80114	A	3.81639	A	4.11369	A	3.86082	A	---	---	---	---	EGW15120	ENSEMBL	I79_025532	100	100	10	10	FALSE	---	---	gi344158759	-	9413	9898	---	---	---	---	---	---	---	---	---	---	---	---	---
17953288	3.11823	A	2.75384	A	2.93961	A	3.09992	A	3.03475	A	3.09589	A	2.92923	A	2.78998	A	2.7001	A	---	---	---	---	EGW12406	ENSEMBL	I79_025531	100	100	9	9	FALSE	---	---	gi344158763	-	2026	2505	---	---	---	---	---	---	---	---	---	---	---	---	---
17953291	3.17624	A	3.04195	A	2.95828	A	2.82288	A	2.84221	A	2.98063	A	3.20127	A	3.04505	A	3.16051	A	---	---	---	---	EGW15355	ENSEMBL	I79_025530	100	100	13	13	FALSE	---	---	gi344158778	+	4901	7639	---	---	---	---	---	---	---	---	---	---	---	---	---
17953296	1.95058	A	2.61693	A	2.24313	A	2.04089	A	1.95364	A	2.62642	A	2.03266	A	1.9359	A	2.18829	A	---	---	---	---	EGW14741	ENSEMBL	I79_025528	100	100	12	12	FALSE	---	---	gi344158795	-	3119	3532	---	---	---	---	---	---	---	---	---	---	---	---	---
17953298	3.96816	A	3.49653	A	4.07909	A	3.90607	A	3.90134	A	3.75475	A	3.92283	A	3.98927	A	3.74194	A	---	---	---	---	EGW14866	ENSEMBL	I79_025527	100	100	22	22	FALSE	---	---	gi344158797	+	6961	7503	---	---	---	---	---	---	---	---	---	---	---	---	---
17953300	5.13578	A	5.31332	A	5.49747	A	5.30195	A	5.2879	A	5.30698	A	5.36231	A	5.28045	A	5.30698	A	---	---	---	---	EGW05971	ENSEMBL	I79_023140	100	100	13	13	FALSE	---	---	gi344158798	+	5998	6444	---	---	---	---	---	---	---	---	---	---	---	---	---
17953305	5.82076	A	5.48645	A	5.86963	A	5.57667	A	5.73569	A	5.52084	A	6.00988	A	5.55684	A	5.25146	A	---	---	---	---	EGW15070	ENSEMBL	I79_025524	100	100	12	12	FALSE	---	---	gi344158810	-	962	1747	---	---	---	---	---	---	---	---	---	---	---	---	---
17953307	5.81187	A	5.59509	A	5.69636	A	5.73644	A	5.81187	A	5.75588	A	5.86654	A	5.85191	A	5.9292	A	---	---	---	---	EGW12013	ENSEMBL	I79_025523	100	100	23	23	FALSE	---	---	gi344158812	-	16115	16282	---	---	---	---	---	---	---	---	---	---	---	---	---
17953309	4.4953	A	4.51005	A	4.51005	A	4.51005	A	4.51005	A	4.38338	A	4.57273	A	4.51892	A	4.51005	A	---	---	---	---	EGW14274	ENSEMBL	I79_025522	100	100	15	15	FALSE	---	---	gi344158819	+	6630	7984	---	---	---	---	---	---	---	---	---	---	---	---	---
17953312	9.87176	A	9.75411	A	9.84109	A	9.76142	A	9.49927	A	9.75626	A	9.84121	A	9.68023	A	9.49859	A	---	---	---	---	EGW14823	ENSEMBL	I79_025521	100	100	6	6	FALSE	---	---	gi344158841	+	8691	12428	---	---	---	---	---	---	---	---	---	---	---	---	---
17953315	6.06565	A	5.86632	A	5.98586	A	5.51811	A	5.89413	A	5.96225	A	5.55583	A	6.17041	A	6.51137	A	---	---	---	---	EGW13291	ENSEMBL	I79_025520	100	100	8	8	FALSE	---	---	gi344158864	-	14915	15442	---	---	---	---	---	---	---	---	---	---	---	---	---
17953317	7.68954	A	7.64452	A	7.68902	A	7.66681	A	7.64452	A	7.85337	A	7.77806	A	7.36972	A	7.33381	A	---	---	---	---	EGW14893	ENSEMBL	I79_025519	100	100	10	10	FALSE	---	---	gi344158871	-	678	16292	---	---	---	---	---	---	---	---	---	---	---	---	---
17953330	5.90909	A	5.6857	A	5.95403	A	5.80905	A	5.90909	A	5.90909	A	6.02171	A	6.1126	A	5.776	A	---	---	---	---	EGW15249	ENSEMBL	I79_025517	100	100	21	21	FALSE	---	---	gi344158879	+	165	707	---	---	---	---	---	---	---	---	---	---	---	---	---
17953332	8.70008	A	7.90951	A	8.82569	A	7.95154	A	8.21281	A	8.37979	A	8.35784	A	7.85108	A	8.0105	A	---	---	---	---	EGW15250	ENSEMBL	I79_025518	100	100	11	11	FALSE	---	---	gi344158879	-	1470	2014	---	---	---	---	---	---	---	---	---	---	---	---	---
17953334	2.39145	A	2.57593	A	2.74973	A	2.20934	A	2.43088	A	2.25929	A	2.39145	A	2.52851	A	2.25797	A	---	---	---	---	EGW15300	ENSEMBL	I79_025516	100	100	13	13	FALSE	---	---	gi344158881	+	16536	17376	---	---	---	---	---	---	---	---	---	---	---	---	---
17953336	3.09669	A	3.41049	A	3.3496	A	2.98599	A	2.9274	A	3.09669	A	3.06838	A	2.78257	A	3.09669	A	---	---	---	---	EGW15278	ENSEMBL	I79_025515	100	100	21	21	FALSE	---	---	gi344158890	-	4559	5602	XM_003515788	G3INJ0	---	---	---	---	---	---	---	---	---	---	---
17953338	5.86971	A	5.50711	A	5.99202	A	4.93973	A	5.06947	A	7.07396	A	6.96381	A	6.32004	A	6.43893	A	---	---	---	---	EGW15238	ENSEMBL	I79_025514	100	100	9	9	FALSE	---	---	gi344158904	-	1609	4219	---	---	---	---	---	---	---	---	---	---	---	---	---
17953340	2.98852	A	2.95376	A	3.24142	A	2.66224	A	3.0964	A	2.76863	A	2.51255	A	2.21393	A	2.70484	A	---	---	---	---	EGW14349	ENSEMBL	I79_025513	100	100	16	16	FALSE	---	---	gi344158905	-	8406	17369	---	---	---	---	---	---	---	---	---	---	---	---	---
17953342	6.00808	A	5.77763	A	5.87883	A	5.64746	A	5.8324	A	6.00955	A	5.8324	A	5.8324	A	5.8324	A	---	---	---	---	EGW15273	ENSEMBL	I79_025512	100	100	12	12	FALSE	---	---	gi344158911	-	6585	15210	---	---	---	---	---	---	---	---	---	---	---	---	---
17953346	5.7541	A	5.66838	A	5.76325	A	5.63238	A	5.63238	A	5.63238	A	5.59817	A	5.52943	A	5.69657	A	---	---	---	---	EGW13732	ENSEMBL	I79_025511	100	100	19	19	FALSE	---	---	gi344158915	-	15296	15520	---	---	---	---	---	---	---	---	---	---	---	---	---
17953348	8.56977	A	8.9723	A	8.80361	A	8.70029	A	8.63595	A	8.93412	A	9.01609	A	8.9356	A	9.01275	A	---	---	---	---	EGW15336	ENSEMBL	I79_025510	100	100	25	25	FALSE	---	---	gi344158917	+	1605	1784	---	---	---	---	---	---	---	---	---	---	---	---	---
17953350	5.25422	A	5.18857	A	5.27466	A	5.20443	A	5.23188	A	5.25422	A	5.25448	A	5.31849	A	5.24706	A	---	---	---	---	EGW15311	ENSEMBL	I79_025508	100	100	24	24	FALSE	---	---	gi344158935	-	7412	7564	---	---	---	---	---	---	---	---	---	---	---	---	---
17953352	7.95473	A	8.69355	A	7.95473	A	7.90014	A	7.98469	A	8.06903	A	7.7592	A	7.83321	A	7.87109	A	---	---	---	---	EGW15312	ENSEMBL	I79_025509	100	100	25	25	FALSE	---	---	gi344158935	-	9325	10668	---	---	---	---	---	---	---	---	---	---	---	---	---
17953355	6.57071	A	6.65454	A	6.56901	A	6.6743	A	6.74158	A	6.69629	A	6.67049	A	6.66488	A	6.77428	A	---	---	---	---	EGW13315	ENSEMBL	I79_025507	100	100	13	13	FALSE	---	---	gi344158950	-	2470	3423	---	---	---	---	---	---	---	---	---	---	---	---	---
17953358	1.79284	A	1.91255	A	2.30856	A	1.72436	A	1.71819	A	1.87124	A	1.99102	A	2.01185	A	1.77866	A	---	---	---	---	EGW04178	ENSEMBL	I79_025506	100	100	8	8	FALSE	---	---	gi344158953	-	11156	16918	---	---	---	---	---	---	---	---	---	---	---	---	---
17953360	6.38269	A	6.27194	A	6.21492	A	6.17492	A	6.97263	A	6.20016	A	5.86736	A	6.53224	A	6.57995	A	---	---	---	---	EGW02013	ENSEMBL	I79_025505	100	100	8	8	FALSE	---	---	gi344158955	-	11095	11385	---	---	---	---	---	---	---	---	---	---	---	---	---
17953362	7.45691	A	8.28113	A	7.16395	A	7.56626	A	7.57135	A	7.21898	A	7.45105	A	7.45691	A	7.2355	A	---	---	---	---	EGW14797	ENSEMBL	I79_025504	100	100	21	21	FALSE	---	---	gi344158963	-	11713	16420	---	---	---	---	---	---	---	---	---	---	---	---	---
17953368	5.20981	A	5.10323	A	5.10323	A	5.10323	A	5.11468	A	4.80913	A	4.98719	A	5.00155	A	5.22614	A	---	---	---	---	EGW15317	ENSEMBL	I79_025502	100	100	25	25	FALSE	---	---	gi344158974	-	1448	2449	---	---	---	---	---	---	---	---	---	---	---	---	---
17953370	5.63017	A	5.58387	A	5.53874	A	5.63364	A	5.5803	A	5.63364	A	5.8575	A	5.63364	A	5.63364	A	---	---	---	---	EGW15318	ENSEMBL	I79_025503	100	100	23	23	FALSE	---	---	gi344158974	-	3292	4023	---	---	---	---	---	---	---	---	---	---	---	---	---
17953372	5.24498	A	5.07032	A	5.19259	A	5.14244	A	5.23564	A	5.16952	A	5.1854	A	5.25574	A	5.17971	A	---	---	---	---	EGW14807	ENSEMBL	I79_025501	100	100	12	12	FALSE	---	---	gi344159010	-	14181	18560	---	---	---	---	---	---	---	---	---	---	---	---	---
17953375	4.72739	A	4.82942	A	4.98893	A	4.78928	A	5.1291	A	4.55346	A	4.72961	A	4.57131	A	4.78928	A	---	---	---	---	EGV91584	ENSEMBL	I79_025499	100	100	11	11	FALSE	---	---	gi344159015	-	1515	14090	---	---	---	---	---	---	---	---	---	---	---	---	---
17953388	4.81141	A	4.83968	A	5.0023	A	5.33687	A	4.98237	A	5.47494	A	5.14638	A	4.899	A	5.0223	A	---	---	---	---	EGV91585	ENSEMBL	I79_025500	100	100	10	10	FALSE	---	---	gi344159015	-	16599	17889	---	---	---	---	---	---	---	---	---	---	---	---	---
17953393	5.34794	A	4.99711	A	5.36467	A	4.99698	A	4.6687	A	5.41195	A	5.22471	A	5.12236	A	5.25971	A	---	---	---	---	EGW14099	ENSEMBL	I79_025496	100	100	17	17	FALSE	---	---	gi344159024	-	12675	14375	---	---	---	---	---	---	---	---	---	---	---	---	---
17953397	9.53209	A	9.21617	A	9.37891	A	9.19205	A	9.15034	A	9.44566	A	9.31631	A	9.13036	A	9.31046	A	---	---	---	---	EGW14100	ENSEMBL	I79_025497	100	100	10	10	FALSE	---	---	gi344159024	-	14400	18511	---	---	---	---	---	---	---	---	---	---	---	---	---
17953400	6.28509	A	6.28745	A	6.54465	A	6.26338	A	6.16284	A	6.55984	A	6.33446	A	6.31253	A	6.25697	A	---	---	---	---	EGW14918	ENSEMBL	I79_025494	100	100	23	23	FALSE	---	---	gi344159031	-	6952	7215	---	---	---	---	---	---	---	---	---	---	---	---	---
17953402	3.109	A	3.54839	A	3.18957	A	3.109	A	3.39259	A	3.17509	A	2.66065	A	2.95839	A	3.01273	A	---	---	---	---	EGW13081	ENSEMBL	I79_025493	100	100	9	9	FALSE	---	---	gi344159032	+	9603	10109	---	---	---	---	---	---	---	---	---	---	---	---	---
17953404	6.81302	A	6.69951	A	6.75937	A	6.80189	A	6.80189	A	6.84279	A	6.64737	A	6.87696	A	6.62431	A	---	---	---	---	EGW05816	ENSEMBL	I79_025492	100	100	6	6	FALSE	---	---	gi344159035	-	9421	12189	---	---	---	---	---	---	---	---	---	---	---	---	---
17953407	3.68496	A	3.81439	A	4.29412	A	3.81439	A	4.08356	A	4.1394	A	3.74252	A	3.59209	A	3.62494	A	XM_003515774	LOC100761918	olfactory receptor 958-like	---	XM_003515774	RefSeq	PREDICTED: Cricetulus griseus olfactory receptor 958-like (LOC100761918), partial mRNA.	100	100	11	11	FALSE	---	---	gi344159036	+	15	719	---	---	---	---	---	---	---	---	---	---	---	---	---
17953409	8.71331	A	8.52711	A	8.90616	A	8.99695	A	8.76876	A	9.1158	A	9.02812	A	9.24942	A	9.15611	A	---	---	---	---	EGW14273	ENSEMBL	I79_025490	100	100	11	11	FALSE	---	---	gi344159037	-	11689	15076	---	---	---	---	---	---	---	---	---	---	---	---	---
17953412	5.1736	A	5.0289	A	5.0289	A	5.0289	A	5.0289	A	5.23519	A	5.16282	A	5.0289	A	5.0289	A	---	---	---	---	EGW14372	ENSEMBL	I79_025489	100	100	17	17	FALSE	---	---	gi344159049	-	11799	13063	---	---	---	---	---	---	---	---	---	---	---	---	---
17953415	3.80046	A	3.1805	A	3.62716	A	3.46484	A	3.70381	A	3.62716	A	3.73917	A	3.62716	A	3.55336	A	---	---	---	---	EGW15170	ENSEMBL	I79_025488	100	100	12	12	FALSE	---	---	gi344159055	-	11812	12842	---	---	---	---	---	---	---	---	---	---	---	---	---
17953418	4.0127	A	3.81468	A	3.81468	A	3.57018	A	3.95007	A	3.7271	A	3.63612	A	3.81468	A	3.68134	A	---	---	---	---	EGW13981	ENSEMBL	I79_025487	100	100	11	11	FALSE	---	---	gi344159062	+	815	2750	---	---	---	---	---	---	---	---	---	---	---	---	---
17953420	6.00026	A	5.79221	A	5.93489	A	5.93489	A	5.9865	A	5.79858	A	6.0932	A	5.66557	A	5.82078	A	---	---	---	---	EGW05023	ENSEMBL	I79_025486	100	100	21	21	FALSE	---	---	gi344159064	+	16680	17822	---	---	---	---	---	---	---	---	---	---	---	---	---
17953426	4.86545	A	4.99354	A	5.07108	A	4.99354	A	4.99354	A	4.99354	A	5.09605	A	4.77516	A	5.0708	A	---	---	---	---	EGW13617	ENSEMBL	I79_025483	100	100	10	10	FALSE	---	---	gi344159072	+	5690	18661	---	---	---	---	---	---	---	---	---	---	---	---	---
17953435	8.18057	A	8.11116	A	8.10773	A	8.10039	A	8.1035	A	8.4054	A	8.27814	A	7.93262	A	7.88275	A	---	---	---	---	EGW14115	ENSEMBL	I79_025482	100	100	15	15	FALSE	---	---	gi344159086	-	3387	9645	---	---	---	---	---	---	---	---	---	---	---	---	---
17953439	8.41774	A	8.45262	A	8.35637	A	8.57746	A	8.44286	A	8.26892	A	8.66187	A	8.35698	A	8.34883	A	---	---	---	---	EGW15255	ENSEMBL	I79_025481	100	100	14	14	FALSE	---	---	gi344159088	-	7668	13385	---	---	---	---	---	---	---	---	---	---	---	---	---
17953445	6.21426	A	6.50551	A	6.57705	A	6.66871	A	6.89148	A	6.87559	A	7.0268	A	7.49109	A	7.19573	A	---	---	---	---	EGW12567	ENSEMBL	I79_025480	100	100	9	9	FALSE	---	---	gi344159089	-	8415	9393	---	---	---	---	---	---	---	---	---	---	---	---	---
17953448	5.18268	A	4.96199	A	5.21845	A	5.18062	A	5.52691	A	5.17404	A	5.22939	A	5.30317	A	5.19896	A	---	---	---	---	EGV96525	ENSEMBL	I79_025479	100	100	14	14	FALSE	---	---	gi344159103	-	269	1090	---	---	---	---	---	---	---	---	---	---	---	---	---
17953450	7.74078	A	7.60667	A	7.66824	A	7.95551	A	8.03764	A	8.01608	A	7.98346	A	8.16287	A	8.27984	A	---	---	---	---	EGW15146	ENSEMBL	I79_025478	100	100	5	5	FALSE	---	---	gi344159106	+	2765	6484	XM_003515768	G3INF7	---	---	---	---	---	---	---	---	---	---	---
17953455	2.97115	A	2.50371	A	3.08657	A	2.9929	A	2.80622	A	2.64109	A	2.52214	A	2.78446	A	2.78446	A	---	---	---	---	EGW15039	ENSEMBL	I79_025477	100	100	14	14	FALSE	---	---	gi344159112	-	570	16379	---	---	---	---	---	---	---	---	---	---	---	---	---
17953457	3.49997	A	3.33182	A	3.31027	A	3.4781	A	3.38039	A	3.05527	A	3.47705	A	3.48235	A	3.07118	A	---	---	---	---	EGW14624	ENSEMBL	I79_025475	100	100	10	10	FALSE	---	---	gi344159113	+	13499	15604	---	---	---	---	---	---	---	---	---	---	---	---	---
17953459	5.43658	A	4.8296	A	5.63837	A	5.25117	A	4.80976	A	5.28694	A	5.59428	A	5.2385	A	5.06217	A	---	---	---	---	EGW14625	ENSEMBL	I79_025476	100	100	4	4	FALSE	---	---	gi344159113	+	15713	19317	---	---	---	---	---	---	---	---	---	---	---	---	---
17953463	3.37639	A	3.49617	A	3.60688	A	3.37639	A	2.95733	A	3.46279	A	3.37639	A	2.7891	A	3.37639	A	---	---	---	---	EGW13529	ENSEMBL	I79_025474	100	100	11	11	FALSE	---	---	gi344159117	-	10328	10936	---	---	---	---	---	---	---	---	---	---	---	---	---
17953465	3.81039	A	3.38299	A	3.27562	A	3.59937	A	2.88501	A	2.99323	A	3.09215	A	3.19863	A	3.10675	A	---	---	---	---	EGW15047	ENSEMBL	I79_025473	100	100	21	21	FALSE	---	---	gi344159124	-	4198	4437	---	---	---	---	---	---	---	---	---	---	---	---	---
17953467	4.8807	A	4.87252	A	4.43112	A	4.35517	A	4.74821	A	4.68119	A	4.74821	A	4.55063	A	4.74821	A	---	---	---	---	EGW15259	ENSEMBL	I79_025472	100	100	11	11	FALSE	---	---	gi344159126	-	10725	11039	---	---	---	---	---	---	---	---	---	---	---	---	---
17953469	3.33122	A	3.50263	A	3.73123	A	3.61405	A	3.15818	A	3.5289	A	3.33758	A	3.76771	A	3.49145	A	---	---	---	---	EGW15180	ENSEMBL	I79_025471	100	100	13	13	FALSE	---	---	gi344159145	+	2401	4674	---	---	---	---	---	---	---	---	---	---	---	---	---
17953472	10.4712	A	10.7855	A	10.5788	A	10.4784	A	10.7178	A	10.1042	A	10.2617	A	10.1455	A	10.0915	A	---	---	---	---	EGV96099	ENSEMBL	I79_001983	100	100	25	25	FALSE	---	---	gi344159149	+	325	651	---	---	---	---	---	---	---	---	---	---	---	---	---
17953474	4.35425	A	4.3104	A	4.39639	A	4.57421	A	4.41258	A	4.41258	A	4.34944	A	4.41258	A	4.46417	A	---	---	---	---	EGW15008	ENSEMBL	I79_025469	100	100	9	9	FALSE	---	---	gi344159155	-	12535	17660	---	---	---	---	---	---	---	---	---	---	---	---	---
17953478	5.15325	A	5.1352	A	5.06287	A	5.0974	A	5.0309	A	5.175	A	4.8129	A	5.23633	A	5.31946	A	---	---	---	---	EGW15316	ENSEMBL	I79_025468	100	100	12	12	FALSE	---	---	gi344159158	-	186	17699	---	---	---	---	---	---	---	---	---	---	---	---	---
17953482	2.3699	A	2.31257	A	2.49795	A	2.20308	A	2.33534	A	2.36355	A	2.65574	A	2.35648	A	2.29107	A	---	---	---	---	EGV95586	ENSEMBL	I79_025467	100	100	10	10	FALSE	---	---	gi344159171	-	9763	9912	---	---	---	---	---	---	---	---	---	---	---	---	---
17953484	7.63945	A	7.44282	A	7.62325	A	7.34319	A	7.51029	A	7.62073	A	7.79911	A	7.18361	A	7.57079	A	---	---	---	---	EGV98412	ENSEMBL	I79_025466	100	100	5	5	FALSE	---	---	gi344159173	+	5050	6267	---	---	---	---	---	---	---	---	---	---	---	---	---
17953487	2.22112	A	1.85496	A	1.94428	A	1.97161	A	1.8262	A	1.80409	A	2.06786	A	2.10347	A	1.85247	A	---	---	---	---	cgr-mir-29a	miRBase Micro RNA Database	MI0020478 Cricetulus griseus miR-29a stem-loop	100	100	12	12	FALSE	---	---	gi344159189	+	8387	8450	---	---	---	---	---	---	---	---	---	---	---	---	---
17953489	1.50669	A	1.51816	A	1.69371	A	1.65055	A	1.62053	A	1.62053	A	1.72437	A	1.6605	A	1.60465	A	---	---	---	---	cgr-mir-29b	miRBase Micro RNA Database	MI0020479 Cricetulus griseus miR-29b stem-loop	100	100	9	9	FALSE	---	---	gi344159189	+	8720	8790	---	---	---	---	---	---	---	---	---	---	---	---	---
17953495	4.43518	A	4.4546	A	4.56424	A	4.67074	A	5.34988	A	4.5987	A	4.56545	A	4.53344	A	4.5987	A	---	---	---	---	EGW13592	ENSEMBL	I79_025461	100	100	12	12	FALSE	---	---	gi344159204	+	50	358	---	---	---	---	---	---	---	---	---	---	---	---	---
17953497	6.15158	A	5.77877	A	5.86476	A	5.70631	A	5.66873	A	5.80071	A	5.80071	A	5.80071	A	5.80071	A	---	---	---	---	EGW15051	ENSEMBL	I79_025460	100	100	25	25	FALSE	---	---	gi344159206	+	6832	7725	---	---	---	---	---	---	---	---	---	---	---	---	---
17953499	6.63069	A	6.63069	A	6.41588	A	6.63069	A	6.65413	A	6.63069	A	6.56635	A	6.63069	A	6.63069	A	---	---	---	---	EGW14681	ENSEMBL	I79_025459	100	100	12	12	FALSE	---	---	gi344159216	-	3272	4318	---	---	---	---	---	---	---	---	---	---	---	---	---
17953502	3.79503	A	3.93898	A	4.3316	A	4.20874	A	3.97237	A	4.07142	A	4.1271	A	3.65124	A	3.97872	A	---	---	---	---	EGW14748	ENSEMBL	I79_025458	100	100	3	3	FALSE	---	---	gi344159220	-	15309	19102	XM_003515756	G3INE1	---	---	---	---	---	---	---	---	---	---	---
17953508	5.67391	A	5.57858	A	5.42815	A	5.56351	A	5.38493	A	5.52255	A	5.53776	A	5.34603	A	5.19756	A	---	---	---	---	EGW14431	ENSEMBL	I79_025456	100	100	10	10	FALSE	---	---	gi344159227	+	12468	12722	---	---	---	---	---	---	---	---	---	---	---	---	---
17953510	6.77277	A	6.50701	A	7.08281	A	7.24458	A	6.97039	A	7.49245	A	7.40506	A	7.81492	A	7.77439	A	---	---	---	---	EGW15324	ENSEMBL	I79_025455	100	100	11	11	FALSE	---	---	gi344159230	+	4090	8870	---	---	---	---	---	---	---	---	---	---	---	---	---
17953515	6.10681	A	6.04559	A	6.06884	A	5.68439	A	6.12411	A	5.77516	A	6.00402	A	5.9641	A	5.84509	A	---	---	---	---	EGW12313	ENSEMBL	I79_025454	100	100	7	7	FALSE	---	---	gi344159235	+	362	10435	---	---	---	---	---	---	---	---	---	---	---	---	---
17953519	2.26573	A	2.07944	A	1.96925	A	2.01	A	2.09948	A	2.57022	A	2.07395	A	1.9395	A	2.01691	A	---	---	---	---	EGW11946	ENSEMBL	I79_025453	100	100	8	8	FALSE	---	---	gi344159242	+	259	792	---	---	---	---	---	---	---	---	---	---	---	---	---
17953521	5.09404	A	5.09404	A	5.09405	A	5.09404	A	5.09404	A	5.03683	A	5.12446	A	5.09949	A	5.197	A	---	---	---	---	EGW15364	ENSEMBL	I79_025452	100	100	23	23	FALSE	---	---	gi344159249	-	1705	20397	---	---	---	---	---	---	---	---	---	---	---	---	---
17953530	4.11527	A	4.11527	A	4.11527	A	4.04216	A	4.32481	A	4.11527	A	4.11527	A	4.11527	A	3.84912	A	---	---	---	---	EGW06523	ENSEMBL	I79_025451	100	100	25	25	FALSE	---	---	gi344159257	-	13276	20238	---	---	---	---	---	---	---	---	---	---	---	---	---
17953534	4.38043	A	4.40862	A	4.49753	A	4.69981	A	4.49753	A	4.74223	A	4.74924	A	3.9639	A	4.49753	A	---	---	---	---	EGW14166	ENSEMBL	I79_025450	100	100	9	9	FALSE	---	---	gi344159270	-	4324	17066	---	---	---	---	---	---	---	---	---	---	---	---	---
17953538	5.60159	A	5.26049	A	5.56079	A	5.31997	A	5.20392	A	5.61331	A	5.26539	A	5.4196	A	5.59579	A	---	---	---	---	EGW14934	ENSEMBL	I79_025449	100	100	11	11	FALSE	---	---	gi344159273	-	10858	14876	---	---	---	---	---	---	---	---	---	---	---	---	---
17953542	9.56902	A	9.83838	A	9.54567	A	9.72372	A	10.0516	A	9.54504	A	9.4953	A	9.68734	A	9.83766	A	---	---	---	---	EGW14782	ENSEMBL	I79_025448	100	100	6	6	FALSE	---	---	gi344159278	-	1837	9641	---	---	---	---	---	---	---	---	---	---	---	---	---
17953551	5.73041	A	5.73041	A	5.81454	A	5.41456	A	5.83568	A	5.72261	A	5.64284	A	5.73041	A	5.88358	A	---	---	---	---	EGW13606	ENSEMBL	I79_025447	100	100	25	25	FALSE	---	---	gi344159287	-	11825	12007	---	---	---	---	---	---	---	---	---	---	---	---	---
17953555	4.19807	A	3.72948	A	3.45442	A	4.02016	A	3.33432	A	3.93716	A	3.69534	A	3.22044	A	3.4532	A	---	---	---	---	EGW15031	ENSEMBL	I79_025445	100	100	9	9	FALSE	---	---	gi344159295	-	2839	10459	---	---	---	---	---	---	---	---	---	---	---	---	---
17953559	4.36603	A	4.54869	A	4.93775	A	4.2975	A	4.65628	A	4.50831	A	4.54869	A	4.86273	A	4.63422	A	---	---	---	---	EGW15197	ENSEMBL	I79_025444	100	100	13	13	FALSE	---	---	gi344159296	-	1006	2705	---	---	---	---	---	---	---	---	---	---	---	---	---
17953561	7.57538	A	8.04265	A	7.56995	A	7.95446	A	7.94102	A	7.57266	A	7.69413	A	7.65761	A	7.54805	A	---	---	---	---	EGW15148	ENSEMBL	I79_025443	100	100	17	17	FALSE	---	---	gi344159305	+	1969	2658	---	---	---	---	---	---	---	---	---	---	---	---	---
17953563	8.8227	A	8.80281	A	8.2758	A	7.89431	A	8.23861	A	8.1407	A	8.45254	A	7.78269	A	7.8751	A	---	---	---	---	EGW15360	ENSEMBL	I79_025442	100	100	23	23	FALSE	---	---	gi344159306	-	9739	9960	---	---	---	---	---	---	---	---	---	---	---	---	---
17953565	4.84211	A	5.00031	A	5.01594	A	4.99876	A	4.88841	A	5.12713	A	4.92958	A	5.00031	A	5.07064	A	---	---	---	---	EGW15242	ENSEMBL	I79_025441	100	100	14	14	FALSE	---	---	gi344159329	+	9887	21248	---	---	---	---	---	---	---	---	---	---	---	---	---
17953581	9.53143	A	9.54623	A	10.3104	A	10.0598	A	9.64174	A	10.4947	A	9.99856	A	10.3873	A	10.0151	A	---	---	---	---	EGW15258	ENSEMBL	I79_025440	100	100	9	9	FALSE	---	---	gi344159331	-	2398	7601	XM_003515742	G3INC5	---	---	---	---	---	---	---	---	---	---	---
17953589	5.97365	A	5.8787	A	6.21763	A	6.07495	A	6.02717	A	6.02464	A	5.98107	A	6.02464	A	5.90489	A	---	---	---	---	EGW15308	ENSEMBL	I79_025439	100	100	14	14	FALSE	---	---	gi344159332	-	18564	20635	---	---	---	---	---	---	---	---	---	---	---	---	---
17953594	4.97975	A	4.85459	A	4.9559	A	4.85459	A	4.84914	A	4.85701	A	4.98822	A	4.85459	A	4.71487	A	---	---	---	---	EGW14489	ENSEMBL	I79_025438	100	100	24	24	FALSE	---	---	gi344159340	-	9652	10752	---	---	---	---	---	---	---	---	---	---	---	---	---
17953596	4.85808	A	4.83486	A	4.72282	A	4.78173	A	4.83486	A	4.83486	A	4.83486	A	4.74359	A	4.80155	A	---	---	---	---	EGW15168	ENSEMBL	I79_025437	100	100	12	12	FALSE	---	---	gi344159353	-	2813	18914	---	---	---	---	---	---	---	---	---	---	---	---	---
17953604	3.54572	A	3.74115	A	3.54106	A	3.45775	A	3.50976	A	3.51636	A	3.71621	A	3.44319	A	3.47174	A	---	---	---	---	EGW13944	ENSEMBL	I79_025436	100	100	5	5	FALSE	---	---	gi344159354	+	224	8059	---	---	---	---	---	---	---	---	---	---	---	---	---
17953611	3.7206	A	4.30461	A	4.06706	A	3.79666	A	4.06706	A	4.04163	A	4.03277	A	4.05186	A	4.05186	A	---	---	---	---	EGW15337	ENSEMBL	I79_025435	100	100	13	13	FALSE	---	---	gi344159360	+	4662	6642	---	---	---	---	---	---	---	---	---	---	---	---	---
17953614	5.84807	A	5.7427	A	5.99932	A	5.54028	A	5.53009	A	5.64866	A	5.46949	A	5.69741	A	5.64866	A	---	---	---	---	EGW15222	ENSEMBL	I79_025434	100	100	11	11	FALSE	---	---	gi344159361	-	663	5764	---	---	---	---	---	---	---	---	---	---	---	---	---
17953618	4.40377	A	4.74732	A	4.3465	A	4.59717	A	4.5265	A	4.23182	A	4.31352	A	4.19895	A	4.3135	A	---	---	---	---	EGW14504	ENSEMBL	I79_025433	100	100	12	12	FALSE	---	---	gi344159364	+	7961	8173	---	---	---	---	---	---	---	---	---	---	---	---	---
17953620	6.38241	A	5.92109	A	6.40347	A	6.38241	A	6.38241	A	6.38241	A	6.38241	A	6.27217	A	6.59467	A	---	---	---	---	EGW14508	ENSEMBL	I79_025432	100	100	21	21	FALSE	---	---	gi344159374	+	6449	7135	---	---	---	---	---	---	---	---	---	---	---	---	---
17953622	3.33731	A	3.68536	A	3.81468	A	3.68536	A	3.8178	A	3.6391	A	3.68536	A	3.48657	A	3.98746	A	---	---	---	---	EGW14740	ENSEMBL	I79_025431	100	100	11	11	FALSE	---	---	gi344159376	+	1003	9842	---	---	---	---	---	---	---	---	---	---	---	---	---
17953626	3.80554	A	3.80554	A	4.27302	A	3.5713	A	4.10546	A	3.5303	A	3.80876	A	3.24663	A	3.80554	A	---	---	---	---	EGW11165	ENSEMBL	I79_025430	100	100	5	5	FALSE	---	---	gi344159381	+	951	20077	---	---	---	---	---	---	---	---	---	---	---	---	---
17953631	5.5653	A	5.19563	A	5.94369	A	6.32555	A	5.62538	A	6.38022	A	5.94369	A	6.50925	A	5.82482	A	---	---	---	---	EGW11399	ENSEMBL	I79_025429	100	100	25	25	FALSE	---	---	gi344159383	-	2192	2470	---	---	---	---	---	---	---	---	---	---	---	---	---
17953633	6.03422	A	5.9093	A	6.16284	A	6.02198	A	5.86102	A	6.03422	A	6.03422	A	6.03422	A	6.03422	A	---	---	---	---	EGW15191	ENSEMBL	I79_025428	100	100	9	9	FALSE	---	---	gi344159388	-	15985	22458	---	---	---	---	---	---	---	---	---	---	---	---	---
17953637	4.75416	A	4.75416	A	4.75416	A	4.83674	A	4.75416	A	4.75416	A	4.75416	A	4.48983	A	4.89532	A	---	---	---	---	EGW14874	ENSEMBL	I79_025426	100	100	25	25	FALSE	---	---	gi344159392	+	11196	16406	---	---	---	---	---	---	---	---	---	---	---	---	---
17953641	6.78588	A	6.61511	A	6.36904	A	6.56796	A	6.61511	A	6.64199	A	6.41591	A	6.40803	A	6.92788	A	---	---	---	---	EGW14875	ENSEMBL	I79_025427	100	100	21	21	FALSE	---	---	gi344159392	-	22102	22509	---	---	---	---	---	---	---	---	---	---	---	---	---
17953643	5.2662	A	5.18245	A	5.41881	A	5.07417	A	5.10993	A	5.18245	A	4.96617	A	5.18585	A	5.00966	A	---	---	---	---	EGW07144	ENSEMBL	I79_025425	100	100	25	25	FALSE	---	---	gi344159404	-	16542	17399	XM_003515729	G3INB0	---	---	---	---	---	---	---	---	---	---	---
17953651	4.93558	A	4.91619	A	4.84508	A	4.74934	A	4.59787	A	4.85902	A	4.84995	A	4.7121	A	4.84508	A	---	---	---	---	EGW13105	ENSEMBL	I79_025424	100	100	15	15	FALSE	---	---	gi344159406	-	15842	16123	---	---	---	---	---	---	---	---	---	---	---	---	---
17953653	6.12537	A	6.2083	A	6.23997	A	6.13117	A	6.1794	A	6.00539	A	5.92038	A	6.05753	A	5.96637	A	---	---	---	---	EGW15264	ENSEMBL	I79_025420	100	100	23	23	FALSE	---	---	gi344159411	+	18111	18722	---	---	---	---	---	---	---	---	---	---	---	---	---
17953655	1.68278	A	2.04182	A	2.06074	A	2.02939	A	1.53819	A	1.79251	A	2.52104	A	1.75761	A	1.8572	A	XM_003515727	LOC100763464	zinc finger protein 420-like	---	XM_003515727	RefSeq	PREDICTED: Cricetulus griseus zinc finger protein 420-like (LOC100763464), partial mRNA.	100	100	6	6	FALSE	---	---	gi344159412	+	12201	13205	---	---	---	---	---	---	---	---	---	---	---	---	---
17953657	7.39199	A	7.63774	A	7.24181	A	7.55849	A	7.62374	A	7.1961	A	7.31437	A	7.19649	A	7.07444	A	---	---	---	---	EGW11382	ENSEMBL	I79_025417	100	100	22	22	FALSE	---	---	gi344159420	-	3845	6924	---	---	---	---	---	---	---	---	---	---	---	---	---
17953660	4.4335	A	4.21602	A	4.34174	A	4.36381	A	4.48992	A	4.5115	A	4.36381	A	4.31947	A	4.16784	A	---	---	---	---	EGW11383	ENSEMBL	I79_025418	100	100	24	24	FALSE	---	---	gi344159420	+	17742	18158	XM_003515726	G3INA6	---	---	---	---	---	---	---	---	---	---	---
17953662	5.48711	A	5.46231	A	5.92517	A	5.45332	A	5.33769	A	5.85291	A	6.09917	A	5.56553	A	5.18912	A	---	---	---	---	EGW15277	ENSEMBL	I79_025416	100	100	14	14	FALSE	---	---	gi344159426	+	16611	19290	---	---	---	---	---	---	---	---	---	---	---	---	---
17953665	13.0017	A	13.0138	A	12.853	A	12.9801	A	13.0054	A	12.7313	A	12.8506	A	12.651	A	12.6649	A	---	---	---	---	EGW14703	ENSEMBL	I79_025414	100	100	28	28	FALSE	---	---	gi344159433	-	9110	16115	---	---	---	---	---	---	---	---	---	---	---	---	---
17953670	4.92104	A	5.31686	A	4.59138	A	4.82924	A	5.12963	A	4.65541	A	4.82924	A	4.82924	A	4.67113	A	---	---	---	---	EGW14704	ENSEMBL	I79_025415	100	100	25	25	FALSE	---	---	gi344159433	-	16537	16731	---	---	---	---	---	---	---	---	---	---	---	---	---
17953672	5.11467	A	5.25034	A	5.4159	A	5.11467	A	5.10426	A	5.11467	A	5.11467	A	5.11467	A	4.87488	A	---	---	---	---	EGW15113	ENSEMBL	I79_025413	100	100	25	25	FALSE	---	---	gi344159438	+	8709	9053	---	---	---	---	---	---	---	---	---	---	---	---	---
17953674	5.75423	A	5.26448	A	5.35688	A	6.03363	A	5.55664	A	5.89156	A	5.62963	A	6.11548	A	5.88596	A	---	---	---	---	EGW14283	ENSEMBL	I79_025412	100	100	10	10	FALSE	---	---	gi344159440	+	14180	14780	---	---	---	---	---	---	---	---	---	---	---	---	---
17953676	8.56411	A	8.25467	A	8.55847	A	9.21006	A	8.54662	A	8.39782	A	8.70617	A	9.2752	A	8.90556	A	---	---	---	---	EGW14838	ENSEMBL	I79_025411	100	100	8	8	FALSE	---	---	gi344159444	-	783	21822	---	---	---	---	---	---	---	---	---	---	---	---	---
17953683	7.27416	A	6.77893	A	7.22759	A	7.16587	A	7.28902	A	7.0615	A	7.34885	A	7.18212	A	7.19665	A	XM_003515946	LOC100759881	alpha-1B-glycoprotein-like	---	XM_003515946	RefSeq	PREDICTED: Cricetulus griseus alpha-1B-glycoprotein-like (LOC100759881), partial mRNA.	100	100	5	5	FALSE	---	---	gi344159446	-	19173	22630	---	---	---	---	---	---	---	---	---	---	---	---	---
17953690	9.92884	A	9.92177	A	10.3114	A	10.0916	A	9.93645	A	10.3292	A	10.0785	A	10.2484	A	10.1793	A	---	---	---	---	EGW14878	ENSEMBL	I79_025408	100	100	23	23	FALSE	---	---	gi344159447	-	2466	2684	---	---	---	---	---	---	---	---	---	---	---	---	---
17953692	3.45302	A	3.7401	A	3.7401	A	4.12884	A	3.43799	A	3.7401	A	3.5763	A	3.91538	A	3.7401	A	---	---	---	---	EGW14879	ENSEMBL	I79_025409	100	100	25	25	FALSE	---	---	gi344159447	+	6781	6948	---	---	---	---	---	---	---	---	---	---	---	---	---
17953694	6.13534	A	5.90659	A	5.79398	A	5.93188	A	5.99638	A	5.9822	A	5.98346	A	6.00324	A	5.98346	A	XM_003516126	LOC100762793	olfactory receptor 2B2-like	---	XM_003516126	RefSeq	PREDICTED: Cricetulus griseus olfactory receptor 2B2-like (LOC100762793), mRNA.	95	95	21	22	FALSE	---	---	gi344159455	-	6303	7268	---	---	---	---	---	---	---	---	---	---	---	---	---
17953696	3.35255	A	3.99123	A	4.1061	A	3.9731	A	4.1061	A	4.32475	A	4.30782	A	4.16283	A	4.5581	A	---	---	---	---	EGW12408	ENSEMBL	I79_025407	100	100	9	9	FALSE	---	---	gi344159455	-	18737	19557	---	---	---	---	---	---	---	---	---	---	---	---	---
17953699	4.14977	A	3.21758	A	3.55049	A	3.49431	A	3.82435	A	3.44351	A	4.38984	A	3.72956	A	3.72956	A	---	---	---	---	EGW14994	ENSEMBL	I79_025405	100	100	9	9	FALSE	---	---	gi344159461	+	16530	16790	---	---	---	---	---	---	---	---	---	---	---	---	---
17953701	6.5337	A	6.70172	A	6.0244	A	6.54745	A	7.60709	A	6.04947	A	5.92781	A	6.78039	A	7.22695	A	---	---	---	---	EGW15245	ENSEMBL	I79_025404	100	100	9	9	FALSE	---	---	gi344159465	-	752	11187	---	---	---	---	---	---	---	---	---	---	---	---	---
17953707	7.73991	A	8.08843	A	7.79716	A	7.55315	A	7.77612	A	7.47076	A	7.8581	A	7.77612	A	8.01356	A	---	---	---	---	EGW14732	ENSEMBL	I79_025403	100	100	15	15	FALSE	---	---	gi344159466	-	5661	7955	---	---	---	---	---	---	---	---	---	---	---	---	---
17953709	6.36334	A	6.47271	A	6.08384	A	6.24735	A	6.374	A	6.1079	A	6.23042	A	6.24333	A	6.32158	A	---	---	---	---	EGW15353	ENSEMBL	I79_025402	100	100	19	19	FALSE	---	---	gi344159469	+	12458	14128	---	---	---	---	---	---	---	---	---	---	---	---	---
17953712	4.6176	A	4.10946	A	4.3672	A	4.36897	A	3.81464	A	4.26318	A	4.55221	A	4.3606	A	4.51669	A	XM_003515712	LOC100756810	vomeronasal type-1 receptor 4-like	---	XM_003515712	RefSeq	PREDICTED: Cricetulus griseus vomeronasal type-1 receptor 4-like (LOC100756810), partial mRNA.	100	100	22	22	FALSE	---	---	gi344159478	-	21506	22231	---	---	---	---	---	---	---	---	---	---	---	---	---
17953714	9.33077	A	9.50145	A	9.58437	A	9.51504	A	9.19357	A	10.0886	A	10.1148	A	9.87226	A	9.9168	A	---	---	---	---	EGW14079	ENSEMBL	I79_025400	100	100	22	22	FALSE	---	---	gi344159483	-	1701	21923	---	---	---	---	---	---	---	---	---	---	---	---	---
17953721	9.10955	A	9.22204	A	9.56999	A	9.37361	A	9.58351	A	9.69758	A	9.49998	A	9.76613	A	10.1389	A	---	---	---	---	EGW14975	ENSEMBL	I79_025398	100	100	14	14	FALSE	---	---	gi344159484	+	3759	7609	XM_003515710	G3IN86	---	---	---	---	---	---	---	---	---	---	---
17953735	7.96941	A	8.00876	A	8.08367	A	8.21339	A	8.19823	A	8.31197	A	8.21553	A	8.1644	A	8.22734	A	---	---	---	---	EGW14976	ENSEMBL	I79_025399	100	100	15	15	FALSE	---	---	gi344159484	-	9547	12108	---	---	---	---	---	---	---	---	---	---	---	---	---
17953741	7.24401	A	7.10016	A	7.24401	A	7.19178	A	7.40753	A	7.36007	A	7.23029	A	7.09734	A	7.41727	A	---	---	---	---	EGW15173	ENSEMBL	I79_025397	100	100	12	12	FALSE	---	---	gi344159490	+	10663	11304	---	---	---	---	---	---	---	---	---	---	---	---	---
17953744	7.04174	A	7.07035	A	7.05826	A	7.09543	A	7.01192	A	7.79571	A	7.53697	A	7.61535	A	7.62492	A	---	---	---	---	EGW05436	ENSEMBL	I79_025396	100	100	17	17	FALSE	---	---	gi344159498	+	1802	14294	---	---	---	---	---	---	---	---	---	---	---	---	---
17953749	5.71622	A	5.39416	A	5.86825	A	5.19857	A	5.08172	A	6.09136	A	6.43893	A	5.63687	A	5.69575	A	---	---	---	---	EGW15254	ENSEMBL	I79_025395	100	100	7	7	FALSE	---	---	gi344159501	+	14120	21198	---	---	---	---	---	---	---	---	---	---	---	---	---
17953753	5.12976	A	5.14732	A	5.20928	A	5.01081	A	5.20953	A	5.12976	A	5.12976	A	4.73326	A	4.90529	A	---	---	---	---	EGW09848	ENSEMBL	I79_025394	100	100	23	23	FALSE	---	---	gi344159503	+	1087	23153	---	---	---	---	---	---	---	---	---	---	---	---	---
17953764	4.02339	A	4.04191	A	3.73332	A	4.04314	A	3.82435	A	4.01092	A	4.08607	A	4.32811	A	4.02339	A	---	---	---	---	EGW15048	ENSEMBL	I79_025392	100	100	27	27	FALSE	---	---	gi344159505	+	3095	5793	---	---	---	---	---	---	---	---	---	---	---	---	---
17953769	7.71792	A	8.76054	A	8.09297	A	8.50402	A	8.81851	A	7.95925	A	8.03136	A	7.94804	A	8.30911	A	---	---	---	---	EGW15049	ENSEMBL	I79_025393	100	100	8	8	FALSE	---	---	gi344159505	-	8645	11341	XM_003515707	G3IN81	---	---	---	---	---	---	---	---	---	---	---
17953773	8.54553	A	9.40581	A	8.0978	A	8.50329	A	9.00624	A	7.35098	A	7.78425	A	7.31844	A	7.48625	A	---	---	---	---	EGW14538	ENSEMBL	I79_025391	100	100	11	11	FALSE	---	---	gi344159506	+	2786	17637	---	---	---	---	---	---	---	---	---	---	---	---	---
17953783	4.6285	A	4.59138	A	4.4331	A	4.59138	A	4.76784	A	4.59138	A	4.59138	A	4.58447	A	4.52712	A	---	---	---	---	EGW14650	ENSEMBL	I79_025390	100	100	25	25	FALSE	---	---	gi344159513	-	9353	16069	---	---	---	---	---	---	---	---	---	---	---	---	---
17953786	2.40604	A	2.31358	A	2.21157	A	2.9697	A	2.80081	A	2.20478	A	1.94733	A	1.94613	A	2.21641	A	---	---	---	---	EGW14889	ENSEMBL	I79_025389	100	100	8	8	FALSE	---	---	gi344159514	+	4075	4629	---	---	---	---	---	---	---	---	---	---	---	---	---
17953788	5.97955	A	5.69308	A	6.28145	A	6.18974	A	5.90532	A	5.84185	A	5.83227	A	5.88475	A	5.91899	A	---	---	---	---	EGW14749	ENSEMBL	I79_025387	100	100	20	20	FALSE	---	---	gi344159519	-	391	1335	---	---	---	---	---	---	---	---	---	---	---	---	---
17953790	5.1736	A	5.60538	A	5.11929	A	5.16746	A	5.04741	A	5.22164	A	5.12536	A	5.1736	A	5.49629	A	---	---	---	---	EGW14750	ENSEMBL	I79_025388	100	100	13	13	FALSE	---	---	gi344159519	-	5539	6222	---	---	---	---	---	---	---	---	---	---	---	---	---
17953793	4.53346	A	4.55169	A	4.68119	A	4.49151	A	4.68119	A	4.68119	A	4.72793	A	4.78096	A	4.7525	A	---	---	---	---	EGW12959	ENSEMBL	I79_025386	100	100	25	25	FALSE	---	---	gi344159524	-	1308	11361	---	---	---	---	---	---	---	---	---	---	---	---	---
17953797	9.47689	A	9.78175	A	9.24068	A	9.3662	A	9.47821	A	9.15082	A	9.09014	A	9.08239	A	9.05822	A	---	---	---	---	EGV95137	ENSEMBL	I79_025385	100	100	11	11	FALSE	---	---	gi344159532	+	22982	23986	---	---	---	---	---	---	---	---	---	---	---	---	---
17953799	5.01454	A	4.19809	A	4.13947	A	4.41739	A	4.859	A	3.74629	A	4.5941	A	4.11976	A	4.51239	A	---	---	---	---	EGW12779	ENSEMBL	I79_025384	100	100	9	9	FALSE	---	---	gi344159533	+	1515	24223	---	---	---	---	---	---	---	---	---	---	---	---	---
17953807	4.00367	A	4.07724	A	4.00367	A	4.06513	A	3.91383	A	4.0666	A	4.00367	A	3.95876	A	4.00367	A	---	---	---	---	EGW15091	ENSEMBL	I79_025383	100	100	20	20	FALSE	---	---	gi344159536	-	4153	18279	---	---	---	---	---	---	---	---	---	---	---	---	---
17953812	5.19596	A	4.53227	A	5.37227	A	4.74476	A	4.72788	A	4.8136	A	5.02883	A	4.5202	A	4.81054	A	---	---	---	---	EGW14127	ENSEMBL	I79_025382	100	100	16	16	FALSE	---	---	gi344159540	-	7564	8085	XM_003515699	G3IN70	---	---	---	---	---	---	---	---	---	---	---
17953814	8.04274	A	8.16216	A	7.97027	A	8.16791	A	8.13294	A	8.11265	A	8.0721	A	8.31588	A	8.20083	A	---	---	---	---	EGW14602	ENSEMBL	I79_025380	100	100	10	10	FALSE	---	---	gi344159544	-	5605	7199	XM_003515697	G3IN68	---	---	---	---	---	---	---	---	---	---	---
17953821	7.62254	A	7.50786	A	7.57889	A	7.80043	A	7.74099	A	7.732	A	7.55551	A	7.89624	A	7.58642	A	---	---	---	---	EGW14603	ENSEMBL	I79_025381	100	100	15	15	FALSE	---	---	gi344159544	-	10397	16273	---	---	---	---	---	---	---	---	---	---	---	---	---
17953827	3.82435	A	3.73368	A	3.73368	A	3.75245	A	3.57225	A	3.73368	A	3.84396	A	3.73368	A	3.73368	A	---	---	---	---	EGW13888	ENSEMBL	I79_025379	100	100	17	17	FALSE	---	---	gi344159545	-	8320	11244	---	---	---	---	---	---	---	---	---	---	---	---	---
17953831	6.70033	A	6.94833	A	6.79738	A	6.78111	A	7.04528	A	6.17135	A	6.33596	A	6.49771	A	6.54208	A	---	---	---	---	EGW14148	ENSEMBL	I79_025378	100	100	18	18	FALSE	---	---	gi344159547	-	271	4168	---	---	---	---	---	---	---	---	---	---	---	---	---
17953835	6.38585	A	6.54541	A	6.24463	A	6.31754	A	6.41275	A	6.29316	A	6.49381	A	6.24221	A	6.42931	A	---	---	---	---	EGW12877	ENSEMBL	I79_025377	100	100	9	9	FALSE	---	---	gi344159548	+	5129	24996	---	---	---	---	---	---	---	---	---	---	---	---	---
17953841	3.78741	A	3.34765	A	3.99595	A	4.06424	A	3.90627	A	4.31665	A	4.04114	A	3.66371	A	4.14758	A	---	---	---	---	EGW15322	ENSEMBL	I79_025376	100	100	12	12	FALSE	---	---	gi344159550	-	10187	10480	---	---	---	---	---	---	---	---	---	---	---	---	---
17953843	4.02451	A	3.59937	A	3.59937	A	3.59937	A	3.94162	A	3.44351	A	3.59937	A	3.38638	A	3.20215	A	---	---	---	---	EGW11326	ENSEMBL	I79_025375	100	100	9	9	FALSE	---	---	gi344159556	-	6454	6666	---	---	---	---	---	---	---	---	---	---	---	---	---
17953845	7.17326	A	6.80212	A	7.29035	A	7.04468	A	7.33472	A	7.23627	A	7.14899	A	7.07245	A	7.1118	A	---	---	---	---	EGW15181	ENSEMBL	I79_025374	100	100	10	10	FALSE	---	---	gi344159565	+	9701	10368	---	---	---	---	---	---	---	---	---	---	---	---	---
17953848	6.33082	A	5.86821	A	6.01711	A	6.13263	A	6.2437	A	6.2263	A	6.2263	A	6.4491	A	6.2263	A	---	---	---	---	EGW12929	ENSEMBL	I79_025372	100	100	15	15	FALSE	---	---	gi344159566	+	19977	21585	---	---	---	---	---	---	---	---	---	---	---	---	---
17953853	5.41813	A	5.41813	A	5.66557	A	5.41813	A	5.68916	A	5.08962	A	5.57095	A	5.36855	A	5.41813	A	---	---	---	---	EGW12930	ENSEMBL	I79_025373	100	100	13	13	FALSE	---	---	gi344159566	-	23791	25090	---	---	---	---	---	---	---	---	---	---	---	---	---
17953856	5.0954	A	4.79837	A	5.16533	A	4.72143	A	5.22101	A	4.79507	A	4.8164	A	4.94893	A	4.74026	A	---	---	---	---	EGW14121	ENSEMBL	I79_025371	100	100	13	13	FALSE	---	---	gi344159568	-	867	12757	---	---	---	---	---	---	---	---	---	---	---	---	---
17953861	6.34942	A	6.24911	A	6.30478	A	6.49627	A	6.62122	A	6.22939	A	6.43672	A	6.46695	A	6.66608	A	---	---	---	---	EGW15263	ENSEMBL	I79_025370	100	100	20	20	FALSE	---	---	gi344159571	-	9973	10365	---	---	---	---	---	---	---	---	---	---	---	---	---
17953863	7.75873	A	7.40702	A	7.47109	A	7.34067	A	7.3825	A	7.54584	A	7.47214	A	7.49658	A	7.54234	A	---	---	---	---	EGW15253	ENSEMBL	I79_025369	100	100	18	18	FALSE	---	---	gi344159575	-	24698	24970	---	---	---	---	---	---	---	---	---	---	---	---	---
17953865	4.24708	A	3.71621	A	3.8534	A	3.815	A	3.815	A	3.73944	A	3.815	A	3.49659	A	3.815	A	---	---	---	---	EGW14393	ENSEMBL	I79_025368	100	100	21	21	FALSE	---	---	gi344159582	-	5204	19902	---	---	---	---	---	---	---	---	---	---	---	---	---
17953875	4.71216	A	4.55357	A	4.69981	A	4.79992	A	4.69981	A	4.84875	A	4.66449	A	4.69981	A	4.69981	A	XM_003515687	Centrin-1	centrin-1-like	---	XM_003515687	RefSeq	PREDICTED: Cricetulus griseus centrin-1-like (LOC100768500), mRNA.	100	100	25	25	FALSE	---	---	gi344159590	+	24695	25213	XM_003515687	G3IN55	---	---	---	---	---	---	GO:0003676 // GO:0005509 // GO:0005524 // GO:0008026	nucleic acid binding // calcium ion binding // ATP binding // ATP-dependent helicase activity	inferred from electronic annotation // inferred from electronic annotation // inferred from electronic annotation // inferred from electronic annotation	---	---
17953877	5.97502	A	6.15175	A	5.80168	A	5.97502	A	6.13845	A	5.99521	A	5.8416	A	5.90613	A	5.9929	A	---	---	---	---	EGW15054	ENSEMBL	I79_025366	100	100	12	12	FALSE	---	---	gi344159595	+	20769	22941	---	---	---	---	---	---	---	---	---	---	---	---	---
17953881	4.71113	A	4.77163	A	4.85855	A	4.74205	A	4.85855	A	5.04635	A	4.93686	A	4.99593	A	4.86468	A	---	---	---	---	EGW14638	ENSEMBL	I79_025365	100	100	19	19	FALSE	---	---	gi344159596	+	192	13105	---	---	---	---	---	---	---	---	---	---	---	---	---
17953886	8.86905	A	8.59783	A	8.96671	A	9.05152	A	8.73273	A	8.76039	A	8.93556	A	9.072	A	8.89374	A	---	---	---	---	EGW15078	ENSEMBL	I79_025364	100	100	27	27	FALSE	---	---	gi344159602	+	3235	8815	---	---	---	---	---	---	---	---	---	---	---	---	---
17953891	4.93102	A	4.90267	A	4.93102	A	4.92737	A	4.85215	A	4.93102	A	5.13306	A	4.85663	A	5.05085	A	---	---	---	---	EGW15327	ENSEMBL	I79_025362	100	100	22	22	FALSE	---	---	gi344159607	+	928	17190	---	---	---	---	---	---	---	---	---	---	---	---	---
17953912	6.02334	A	5.83477	A	5.95324	A	6.02334	A	6.05273	A	6.14199	A	6.036	A	6.16556	A	5.9877	A	---	---	---	---	EGW15328	ENSEMBL	I79_025363	100	100	21	21	FALSE	---	---	gi344159607	-	20674	23208	---	---	---	---	---	---	---	---	---	---	---	---	---
17953919	4.01407	A	4.13801	A	4.19698	A	4.0693	A	4.07856	A	4.06393	A	4.30666	A	3.82996	A	4.24598	A	---	---	---	---	EGW13018	ENSEMBL	I79_025361	100	100	9	9	FALSE	---	---	gi344159609	-	1220	20956	---	---	---	---	---	---	---	---	---	---	---	---	---
17953922	5.78477	A	5.6645	A	6.06987	A	5.86025	A	5.86025	A	5.84521	A	5.93998	A	5.8127	A	5.99744	A	---	---	---	---	EGW14629	ENSEMBL	I79_025360	100	100	24	24	FALSE	---	---	gi344159610	+	15275	22913	---	---	---	---	---	---	---	---	---	---	---	---	---
17953926	5.55871	A	5.23425	A	5.38469	A	5.18406	A	5.12676	A	5.28699	A	5.27742	A	5.24587	A	5.31587	A	---	---	---	---	EGW14961	ENSEMBL	I79_025359	100	100	22	22	FALSE	---	---	gi344159613	+	15345	15686	---	---	---	---	---	---	---	---	---	---	---	---	---
17953928	5.97758	A	5.74015	A	5.92354	A	5.6307	A	5.75591	A	5.97929	A	6.56004	A	6.42833	A	6.40575	A	---	---	---	---	EGW15280	ENSEMBL	I79_025358	100	100	20	20	FALSE	---	---	gi344159614	-	9532	20433	---	---	---	---	---	---	---	---	---	---	---	---	---
17953934	3.80742	A	3.70866	A	3.63787	A	3.46361	A	3.81511	A	3.63787	A	3.63787	A	3.59246	A	3.44578	A	---	---	---	---	EGW14940	ENSEMBL	I79_025357	100	100	8	8	FALSE	---	---	gi344159616	-	13136	15931	---	---	---	---	---	---	---	---	---	---	---	---	---
17953938	4.75899	A	4.75862	A	4.96343	A	4.21498	A	4.85673	A	4.6837	A	4.87543	A	4.83518	A	4.77149	A	---	---	---	---	EGW14739	ENSEMBL	I79_025356	100	100	18	18	FALSE	---	---	gi344159619	-	5494	11004	---	---	---	---	---	---	---	---	---	---	---	---	---
17953941	4.96019	A	5.76792	A	5.22164	A	5.22164	A	5.17848	A	5.22164	A	5.03869	A	5.43705	A	5.16572	A	---	---	---	---	EGW15206	ENSEMBL	I79_025355	100	100	10	10	FALSE	---	---	gi344159624	+	7763	25720	XM_003515681	G3IN43	---	---	---	---	---	---	---	---	---	---	---
17953947	5.30104	A	5.3095	A	5.39334	A	5.3095	A	5.3095	A	5.3095	A	5.3095	A	5.24977	A	5.3095	A	---	---	---	---	EGV91689	ENSEMBL	I79_025354	100	100	25	25	FALSE	---	---	gi344159635	+	14392	14730	---	---	---	---	---	---	---	---	---	---	---	---	---
17953949	5.56547	A	5.56701	A	5.59304	A	5.32996	A	5.54598	A	5.65456	A	5.54598	A	5.46749	A	5.47764	A	---	---	---	---	EGW15366	ENSEMBL	I79_025353	100	100	22	22	FALSE	---	---	gi344159638	+	15182	16117	XM_003515680	G3IN41	---	---	---	---	---	---	---	---	---	---	---
17953951	2.168	A	2.04503	A	2.91841	A	2.168	A	2.15777	A	1.91056	A	2.85279	A	2.168	A	2.04503	A	---	---	---	---	EGW14285	ENSEMBL	I79_025352	100	100	4	4	FALSE	---	---	gi344159641	+	5698	6320	---	---	---	---	---	---	---	---	---	---	---	---	---
17953954	5.46188	A	5.4233	A	5.33999	A	5.34159	A	5.50952	A	5.46188	A	5.46188	A	5.4489	A	5.46783	A	---	---	---	---	EGW01656	ENSEMBL	I79_025351	100	100	6	6	FALSE	---	---	gi344159650	+	7689	26013	---	---	---	---	---	---	---	---	---	---	---	---	---
17953957	6.89036	A	7.29304	A	6.75176	A	6.83494	A	7.0943	A	6.59246	A	6.72794	A	6.6963	A	6.55505	A	---	---	---	---	EGW05235	ENSEMBL	I79_025350	100	100	26	26	FALSE	---	---	gi344159666	-	15093	15722	---	---	---	---	---	---	---	---	---	---	---	---	---
17953960	5.12781	A	5.39769	A	5.21868	A	5.13298	A	5.21868	A	5.05942	A	5.1612	A	5.29946	A	5.40968	A	---	---	---	---	EGW11402	ENSEMBL	I79_025349	100	100	14	14	FALSE	---	---	gi344159668	+	4202	5851	---	---	---	---	---	---	---	---	---	---	---	---	---
17953962	6.06567	A	6.06567	A	5.5939	A	6.15582	A	6.37451	A	5.57248	A	5.92307	A	6.29712	A	6.20839	A	---	---	---	---	EGW15256	ENSEMBL	I79_025348	100	100	13	13	FALSE	---	---	gi344159670	+	4216	12627	---	---	---	---	---	---	---	---	---	---	---	---	---
17953965	1.78888	A	1.63684	A	2.17134	A	1.8075	A	2.00755	A	2.1261	A	1.97924	A	1.83346	A	1.97924	A	---	---	---	---	EGW14842	ENSEMBL	I79_025346	100	100	11	11	FALSE	---	---	gi344159673	+	8943	9548	---	---	---	---	---	---	---	---	---	---	---	---	---
17953967	1.77127	A	2.18926	A	2.04665	A	2.0327	A	2.21185	A	1.85561	A	2.03133	A	2.02417	A	2.05039	A	---	---	---	---	EGW14843	ENSEMBL	I79_025347	100	100	12	12	FALSE	---	---	gi344159673	+	19493	19882	---	---	---	---	---	---	---	---	---	---	---	---	---
17953969	4.60825	A	4.56247	A	4.60192	A	4.58835	A	4.41871	A	4.66333	A	4.88757	A	4.44559	A	4.58691	A	---	---	---	---	EGW15167	ENSEMBL	I79_025345	100	100	12	12	FALSE	---	---	gi344159677	+	3164	13090	---	---	---	---	---	---	---	---	---	---	---	---	---
17953981	7.89636	A	7.80129	A	8.14388	A	8.00814	A	8.1407	A	8.05416	A	8.08396	A	8.03266	A	8.3041	A	---	---	---	---	EGW14724	ENSEMBL	I79_025344	100	100	12	12	FALSE	---	---	gi344159678	+	1450	25630	---	---	---	---	---	---	---	---	---	---	---	---	---
17953996	5.46562	A	5.5785	A	5.73458	A	5.79968	A	5.68308	A	5.79192	A	5.81473	A	5.94447	A	5.99602	A	---	---	---	---	EGW14877	ENSEMBL	I79_025343	100	100	12	12	FALSE	---	---	gi344159682	-	10972	24025	---	---	---	---	---	---	---	---	---	---	---	---	---
17953999	10.0811	A	10.5023	A	9.54486	A	9.86811	A	10.5236	A	8.94359	A	9.24944	A	8.91033	A	9.31991	A	---	---	---	---	EGW15169	ENSEMBL	I79_025341	100	100	15	15	FALSE	---	---	gi344159686	+	13131	21667	XM_003515672	G3IN30	---	---	---	---	---	---	---	---	---	---	---
17954010	4.24342	A	4.30899	A	4.40534	A	4.39663	A	4.45848	A	4.30899	A	4.30899	A	4.30899	A	4.30899	A	---	---	---	---	EGW15166	ENSEMBL	I79_025342	100	100	21	21	FALSE	---	---	gi344159688	+	535	834	---	---	---	---	---	---	---	---	---	---	---	---	---
17954012	6.07146	A	6.03656	A	5.83657	A	6.06774	A	6.03656	A	6.03126	A	6.03656	A	5.92976	A	6.10297	A	---	---	---	---	EGW07994	ENSEMBL	I79_025339	100	100	22	22	FALSE	---	---	gi344159696	-	1585	6440	---	---	---	---	---	---	---	---	---	---	---	---	---
17954015	5.49066	A	5.63677	A	5.57273	A	5.53536	A	5.96662	A	5.50294	A	5.58513	A	5.16956	A	5.50188	A	---	---	---	---	EGW07995	ENSEMBL	I79_025340	100	100	4	4	FALSE	---	---	gi344159696	-	11216	16846	---	---	---	---	---	---	---	---	---	---	---	---	---
17954018	4.11277	A	4.08571	A	4.04814	A	3.99607	A	4.08714	A	3.42548	A	4.22303	A	3.90562	A	4.02457	A	---	---	---	---	EGW06783	ENSEMBL	I79_025338	100	100	10	10	FALSE	---	---	gi344159699	+	16851	23444	---	---	---	---	---	---	---	---	---	---	---	---	---
17954023	4.40766	A	4.50483	A	4.58679	A	3.91294	A	4.40613	A	4.04605	A	4.3219	A	4.15503	A	4.44277	A	---	---	---	---	EGW13400	ENSEMBL	I79_025336	100	100	20	20	FALSE	---	---	gi344159707	-	10797	11327	---	---	---	---	---	---	---	---	---	---	---	---	---
17954025	4.90592	A	4.69153	A	4.64884	A	4.35144	A	4.62891	A	4.73058	A	4.62709	A	4.25282	A	4.51815	A	---	---	---	---	EGW13401	ENSEMBL	I79_025337	100	100	10	10	FALSE	---	---	gi344159707	-	16823	20427	---	---	---	---	---	---	---	---	---	---	---	---	---
17954027	6.69159	A	6.73068	A	6.8268	A	6.91915	A	6.90017	A	6.63501	A	6.7014	A	6.76734	A	6.76515	A	---	---	---	---	EGW14967	ENSEMBL	I79_025334	100	100	24	24	FALSE	---	---	gi344159715	+	5195	5356	---	---	---	---	---	---	---	---	---	---	---	---	---
17954029	6.92028	A	6.8289	A	6.90499	A	7.074	A	7.01924	A	6.96881	A	6.9872	A	7.16973	A	6.9872	A	---	---	---	---	EGW14968	ENSEMBL	I79_025335	100	100	13	13	FALSE	---	---	gi344159715	-	21544	24953	---	---	---	---	---	---	---	---	---	---	---	---	---
17954032	5.30598	A	5.28034	A	5.06287	A	5.31931	A	5.39317	A	5.80865	A	5.31931	A	5.31931	A	5.37807	A	XM_003515668	LOC100756617	alcohol dehydrogenase 1-like	---	XM_003515668	RefSeq	PREDICTED: Cricetulus griseus alcohol dehydrogenase 1-like (LOC100756617), partial mRNA.	100	100	9	9	FALSE	---	---	gi344159719	+	4798	15058	---	---	---	---	---	---	---	---	---	---	---	---	---
17954035	3.85047	A	3.73899	A	3.73899	A	3.89158	A	3.73899	A	3.72802	A	3.55034	A	3.58341	A	3.4869	A	XM_003515665	LOC100755741	olfactory receptor 10-like	---	XM_003515665	RefSeq	PREDICTED: Cricetulus griseus olfactory receptor 10-like (LOC100755741), mRNA.	100	100	20	20	FALSE	---	---	gi344159732	-	1086	1970	---	---	---	---	---	---	---	---	---	---	---	---	---
17954037	6.80037	A	6.80037	A	6.79616	A	6.82918	A	7.12921	A	6.74494	A	6.77602	A	6.77034	A	6.75547	A	---	---	---	---	EGW14399	ENSEMBL	I79_025327	100	100	10	10	FALSE	---	---	gi344159741	+	5255	6832	---	---	---	---	---	---	---	---	---	---	---	---	---
17954039	7.38222	A	7.45105	A	7.1405	A	7.57137	A	7.58111	A	7.38891	A	7.45105	A	7.45105	A	7.58183	A	---	---	---	---	EGW14400	ENSEMBL	I79_025328	100	100	23	23	FALSE	---	---	gi344159741	+	14487	15161	XM_003515661	G3IN17	---	---	---	---	---	---	---	---	---	---	---
17954041	11.8477	A	11.4872	A	11.7902	A	11.8423	A	12.0239	A	11.6663	A	11.8921	A	11.9107	A	11.9938	A	---	---	---	---	EGW14401	ENSEMBL	I79_025329	100	100	3	3	FALSE	---	---	gi344159741	+	20104	22040	XM_003515662	G3IN18	---	---	---	---	---	---	---	---	---	---	---
17954044	5.42061	A	5.51835	A	5.46914	A	5.65853	A	5.416	A	5.85374	A	6.00694	A	5.58281	A	5.93973	A	---	---	---	---	EGW14402	ENSEMBL	I79_025330	100	100	10	10	FALSE	---	---	gi344159741	-	24117	25196	---	---	---	---	---	---	---	---	---	---	---	---	---
17954048	2.0963	A	1.9597	A	2.42955	A	2.39216	A	2.29745	A	2.37062	A	2.52417	A	2.1937	A	2.5092	A	---	---	---	---	EGW04816	ENSEMBL	I79_025325	100	100	13	13	FALSE	---	---	gi344159762	+	829	5692	---	---	---	---	---	---	---	---	---	---	---	---	---
17954052	5.0434	A	4.74089	A	5.39854	A	5.49123	A	4.91403	A	5.18245	A	5.0365	A	5.2771	A	5.26957	A	---	---	---	---	EGW10968	ENSEMBL	I79_025324	100	100	15	15	FALSE	---	---	gi344159763	+	5911	8563	---	---	---	---	---	---	---	---	---	---	---	---	---
17954056	4.63697	A	4.579	A	4.98775	A	4.7103	A	4.43527	A	4.63697	A	4.73819	A	4.53399	A	4.63697	A	---	---	---	---	EGW14131	ENSEMBL	I79_025323	100	100	21	21	FALSE	---	---	gi344159768	+	12129	12548	---	---	---	---	---	---	---	---	---	---	---	---	---
17954058	9.26309	A	9.84591	A	9.65613	A	9.61723	A	9.48359	A	10.1583	A	10.2042	A	10.4191	A	10.4192	A	---	---	---	---	EGW13495	ENSEMBL	I79_025322	100	100	12	12	FALSE	---	---	gi344159778	+	1462	5923	---	---	---	---	---	---	---	---	---	---	---	---	---
17954062	3.88531	A	4.12122	A	4.06448	A	3.69291	A	3.41493	A	3.45983	A	3.93265	A	3.59493	A	3.78069	A	---	---	---	---	EGW14494	ENSEMBL	I79_025321	100	100	17	17	FALSE	---	---	gi344159779	-	3441	5569	---	---	---	---	---	---	---	---	---	---	---	---	---
17954065	5.23579	A	4.99272	A	5.41017	A	5.18245	A	5.17914	A	5.34381	A	5.11007	A	5.16544	A	5.35128	A	---	---	---	---	EGV98982	ENSEMBL	I79_025320	100	100	23	23	FALSE	---	---	gi344159780	-	26296	27351	---	---	---	---	---	---	---	---	---	---	---	---	---
17954069	4.26274	A	4.53363	A	4.50801	A	5.02282	A	4.7688	A	4.09941	A	4.67101	A	4.82482	A	4.53678	A	---	---	---	---	EGW14658	ENSEMBL	I79_025318	100	100	12	12	FALSE	---	---	gi344159785	+	23406	28203	---	---	---	---	---	---	---	---	---	---	---	---	---
17954071	5.90434	A	5.69372	A	6.07283	A	6.12543	A	6.07283	A	6.07283	A	5.94075	A	6.29188	A	6.18153	A	---	---	---	---	EGW13933	ENSEMBL	I79_025317	100	100	11	11	FALSE	---	---	gi344159786	+	22050	24443	---	---	---	---	---	---	---	---	---	---	---	---	---
17954074	6.32789	A	6.15592	A	6.38084	A	5.99906	A	6.40987	A	6.46765	A	6.53194	A	6.49865	A	6.55576	A	---	---	---	---	EGW12014	ENSEMBL	I79_025316	100	100	15	15	FALSE	---	---	gi344159787	-	3692	16333	---	---	---	---	---	---	---	---	---	---	---	---	---
17954077	9.20561	A	9.21025	A	9.94881	A	10.3352	A	9.46489	A	9.20542	A	9.41786	A	9.88703	A	9.86019	A	XM_003515656	Cxcr7	chemokine (C-X-C motif) receptor 7	---	XM_003515656	RefSeq	PREDICTED: Cricetulus griseus chemokine (C-X-C motif) receptor 7 (Cxcr7), mRNA.	100	100	19	19	FALSE	---	---	gi344159788	+	26100	27188	XM_003515656	G3IN06	GO:0001525 // GO:0001570 // GO:0006935 // GO:0007165 // GO:0007186 // GO:0070098	angiogenesis // vasculogenesis // chemotaxis // signal transduction // G-protein coupled receptor signaling pathway // chemokine-mediated signaling pathway	inferred from electronic annotation // inferred from electronic annotation // inferred from electronic annotation // inferred from electronic annotation // inferred from electronic annotation // inferred from electronic annotation	GO:0016020 // GO:0016021	membrane // integral to membrane	inferred from electronic annotation // inferred from electronic annotation	GO:0004871 // GO:0004930 // GO:0004950 // GO:0015026	signal transducer activity // G-protein coupled receptor activity // chemokine receptor activity // coreceptor activity	inferred from electronic annotation // inferred from electronic annotation // inferred from electronic annotation // inferred from electronic annotation	---	---
17954079	5.07718	A	5.07718	A	5.41968	A	5.07243	A	4.93479	A	5.2241	A	4.99256	A	5.07718	A	4.94409	A	---	---	---	---	EGW09660	ENSEMBL	I79_025314	100	100	18	18	FALSE	---	---	gi344159790	+	20913	26130	---	---	---	---	---	---	---	---	---	---	---	---	---
17954083	6.63595	A	6.30675	A	6.5382	A	6.25895	A	6.06104	A	6.49911	A	6.29145	A	6.35244	A	6.46145	A	---	---	---	---	EGW15121	ENSEMBL	I79_025313	100	100	11	11	FALSE	---	---	gi344159795	-	3160	4350	---	---	---	---	---	---	---	---	---	---	---	---	---
17954086	8.39533	A	8.84482	A	8.42594	A	8.40395	A	8.36044	A	8.53941	A	8.70486	A	8.7435	A	8.71105	A	---	---	---	---	EGW07754	ENSEMBL	I79_025312	100	100	8	8	FALSE	---	---	gi344159799	+	14016	19957	---	---	---	---	---	---	---	---	---	---	---	---	---
17954089	4.42249	A	4.7121	A	4.07405	A	4.7482	A	4.7121	A	4.7121	A	5.14641	A	4.7121	A	4.78879	A	---	---	---	---	EGW12689	ENSEMBL	I79_025311	100	100	12	12	FALSE	---	---	gi344159807	+	20202	20828	---	---	---	---	---	---	---	---	---	---	---	---	---
17954092	5.78957	A	5.72836	A	5.6999	A	5.65058	A	5.85405	A	5.6999	A	5.6999	A	5.49394	A	5.712	A	---	---	---	---	EGW15185	ENSEMBL	I79_025310	100	100	7	7	FALSE	---	---	gi344159809	+	13040	27352	---	---	---	---	---	---	---	---	---	---	---	---	---
17954102	2.13884	A	2.49528	A	3.162	A	2.38269	A	3.01778	A	3.1061	A	2.62751	A	2.11969	A	3.02829	A	---	---	---	---	EGW13701	ENSEMBL	I79_025308	100	100	9	9	FALSE	---	---	gi344159820	+	20933	26370	---	---	---	---	---	---	---	---	---	---	---	---	---
17954106	4.93775	A	4.93775	A	4.93775	A	4.93775	A	4.93775	A	4.93775	A	4.81814	A	4.91892	A	5.11202	A	---	---	---	---	EGW15205	ENSEMBL	I79_025307	100	100	21	21	FALSE	---	---	gi344159821	+	23016	23495	---	---	---	---	---	---	---	---	---	---	---	---	---
17954108	4.82352	A	4.98909	A	5.55785	A	4.58753	A	4.98909	A	4.98909	A	5.02623	A	5.02284	A	4.98909	A	---	---	---	---	EGW12414	ENSEMBL	I79_025306	100	100	11	11	FALSE	---	---	gi344159822	+	15731	16532	---	---	---	---	---	---	---	---	---	---	---	---	---
17954111	9.62336	A	9.18361	A	9.65132	A	9.97773	A	8.873	A	9.26005	A	9.87148	A	10.2109	A	9.15518	A	---	---	---	---	EGW15084	ENSEMBL	I79_025305	100	100	21	21	FALSE	---	---	gi344159826	-	943	22805	---	---	---	---	---	---	---	---	---	---	---	---	---
17954116	6.54833	A	6.64654	A	6.58878	A	6.66782	A	6.756	A	6.72037	A	6.62131	A	6.66782	A	6.76764	A	---	---	---	---	EGW13315	ENSEMBL	I79_025507	92	92	12	13	FALSE	---	---	gi344159828	-	11379	12333	---	---	---	---	---	---	---	---	---	---	---	---	---
17954119	6.03344	A	5.93552	A	5.86851	A	5.95642	A	5.92487	A	5.92487	A	5.77273	A	5.89939	A	5.94328	A	---	---	---	---	EGW15128	ENSEMBL	I79_025303	100	100	10	10	FALSE	---	---	gi344159831	-	1441	21590	---	---	---	---	---	---	---	---	---	---	---	---	---
17954141	8.56321	A	7.97717	A	8.41153	A	8.14399	A	8.04766	A	9.09275	A	8.78266	A	9.22479	A	8.44562	A	---	---	---	---	EGW14259	ENSEMBL	I79_025301	100	100	13	13	FALSE	---	---	gi344159837	-	15725	16036	---	---	---	---	---	---	---	---	---	---	---	---	---
17954143	6.76002	A	6.20524	A	7.05246	A	7.04019	A	6.98188	A	6.98188	A	7.10745	A	7.14049	A	7.16875	A	---	---	---	---	EGW14258	ENSEMBL	I79_025300	100	100	25	25	FALSE	---	---	gi344159837	+	15935	16381	---	---	---	---	---	---	---	---	---	---	---	---	---
17954145	4.61617	A	4.14566	A	4.12083	A	4.27223	A	4.19589	A	4.13267	A	3.61626	A	3.76853	A	3.72817	A	---	---	---	---	EGW15239	ENSEMBL	I79_025299	100	100	10	10	FALSE	---	---	gi344159851	+	21586	22036	---	---	---	---	---	---	---	---	---	---	---	---	---
17954148	4.3743	A	4.65403	A	4.4657	A	3.97136	A	4.30088	A	4.24286	A	4.51658	A	3.79134	A	4.15642	A	---	---	---	---	EGW09451	ENSEMBL	I79_025298	100	100	9	9	FALSE	---	---	gi344159853	+	464	16848	---	---	---	---	---	---	---	---	---	---	---	---	---
17954153	9.34143	A	9.16529	A	9.31857	A	9.38822	A	8.37459	A	9.5401	A	9.36486	A	9.40645	A	8.8754	A	---	---	---	---	EGW14251	ENSEMBL	I79_025297	100	100	15	15	FALSE	---	---	gi344159858	-	882	9272	---	---	---	---	---	---	---	---	---	---	---	---	---
17954164	5.18598	A	5.0434	A	4.67379	A	5.01795	A	5.05617	A	5.01795	A	5.06504	A	5.01795	A	4.57707	A	---	---	---	---	EGV98575	ENSEMBL	I79_025295	100	100	16	16	FALSE	---	---	gi344159864	-	10444	13581	---	---	---	---	---	---	---	---	---	---	---	---	---
17954167	7.02027	A	6.70629	A	7.16956	A	6.9198	A	7.24304	A	6.96557	A	7.00581	A	7.23861	A	7.25804	A	---	---	---	---	EGV98576	ENSEMBL	I79_025296	100	100	10	10	FALSE	---	---	gi344159864	-	18001	18285	---	---	---	---	---	---	---	---	---	---	---	---	---
17954169	4.69136	A	4.84597	A	4.61081	A	4.87716	A	4.80103	A	4.59107	A	5.0032	A	4.75596	A	4.94981	A	---	---	---	---	EGW15032	ENSEMBL	I79_025294	100	100	12	12	FALSE	---	---	gi344159866	-	6909	9216	---	---	---	---	---	---	---	---	---	---	---	---	---
17954172	3.10765	A	2.7649	A	2.65843	A	3.02457	A	2.58079	A	2.65843	A	2.65843	A	2.65843	A	2.53628	A	---	---	---	---	EGW14726	ENSEMBL	I79_025293	100	100	11	11	FALSE	---	---	gi344159867	-	6456	18794	---	---	---	---	---	---	---	---	---	---	---	---	---
17954176	3.56757	A	3.81313	A	3.55284	A	3.61328	A	3.93605	A	4.17105	A	2.91515	A	3.08468	A	3.40287	A	---	---	---	---	EGW14660	ENSEMBL	I79_025291	100	100	12	12	FALSE	---	---	gi344159872	+	5595	6133	---	---	---	---	---	---	---	---	---	---	---	---	---
17954179	2.1981	A	2.55983	A	2.08952	A	2.2482	A	2.20512	A	2.12335	A	1.99406	A	2.50309	A	2.2154	A	---	---	---	---	EGW14661	ENSEMBL	I79_025292	100	100	18	18	FALSE	---	---	gi344159872	+	25290	25661	---	---	---	---	---	---	---	---	---	---	---	---	---
17954181	6.34904	A	6.75732	A	6.04443	A	6.47181	A	6.77397	A	6.58629	A	6.43647	A	7.00165	A	6.71245	A	---	---	---	---	EGW14936	ENSEMBL	I79_025290	100	100	8	8	FALSE	---	---	gi344159873	-	9462	12790	---	---	---	---	---	---	---	---	---	---	---	---	---
17954184	8.06824	A	7.61585	A	8.05473	A	8.28799	A	8.19162	A	8.30508	A	8.21036	A	8.35979	A	8.34423	A	---	---	---	---	EGW15252	ENSEMBL	I79_025289	100	100	12	12	FALSE	---	---	gi344159879	-	501	21806	---	---	---	---	---	---	---	---	---	---	---	---	---
17954196	4.36351	A	4.0248	A	4.0135	A	3.62832	A	4.0135	A	3.81192	A	4.13058	A	4.0135	A	4.05186	A	---	---	---	---	EGW14943	ENSEMBL	I79_025288	100	100	19	19	FALSE	---	---	gi344159880	+	11737	12435	---	---	---	---	---	---	---	---	---	---	---	---	---
17954198	3.78025	A	4.17463	A	3.60026	A	3.82627	A	3.33732	A	3.67821	A	3.5256	A	4.0584	A	3.78091	A	---	---	---	---	EGW14981	ENSEMBL	I79_025287	100	100	10	10	FALSE	---	---	gi344159888	+	5317	14325	---	---	---	---	---	---	---	---	---	---	---	---	---
17954204	9.88118	A	9.45643	A	10.1095	A	10.5298	A	9.17359	A	9.6454	A	9.88193	A	10.638	A	10.0763	A	---	---	---	---	EGW13213	ENSEMBL	I79_025284	100	100	3	3	FALSE	---	---	gi344159889	-	1093	16918	---	---	---	---	---	---	---	---	---	---	---	---	---
17954213	6.52482	A	6.67148	A	6.52326	A	6.44249	A	6.43557	A	6.52482	A	6.571	A	6.34859	A	6.53029	A	---	---	---	---	EGW14939	ENSEMBL	I79_025283	100	100	21	21	FALSE	---	---	gi344159892	-	4382	4703	---	---	---	---	---	---	---	---	---	---	---	---	---
17954216	9.04478	A	9.17849	A	8.95989	A	8.82184	A	8.85191	A	9.13843	A	9.17097	A	9.02757	A	8.84254	A	---	---	---	---	EGW14337	ENSEMBL	I79_025282	100	100	9	9	FALSE	---	---	gi344159893	+	911	18286	---	---	---	---	---	---	---	---	---	---	---	---	---
17954222	7.1482	A	6.90982	A	6.81858	A	6.93879	A	6.86712	A	7.0056	A	6.84864	A	6.779	A	7.28876	A	---	---	---	---	EGW14824	ENSEMBL	I79_025281	100	100	14	14	FALSE	---	---	gi344159896	+	26127	26609	---	---	---	---	---	---	---	---	---	---	---	---	---
17954224	6.56166	A	6.38433	A	6.57718	A	6.35721	A	6.30176	A	6.38433	A	6.34578	A	6.14256	A	6.39248	A	---	---	---	---	EGW15056	ENSEMBL	I79_025280	100	100	9	9	FALSE	---	---	gi344159898	+	3334	16776	---	---	---	---	---	---	---	---	---	---	---	---	---
17954227	5.325	A	5.484	A	5.42049	A	5.36117	A	5.47942	A	5.40462	A	5.40462	A	5.26663	A	5.45439	A	---	---	---	---	EGW14757	ENSEMBL	I79_025278	100	100	22	22	FALSE	---	---	gi344159901	+	16117	16512	---	---	---	---	---	---	---	---	---	---	---	---	---
17954230	8.11663	A	8.65621	A	7.73667	A	8.47155	A	8.665	A	7.85197	A	7.848	A	7.96409	A	8.10886	A	---	---	---	---	EGW14758	ENSEMBL	I79_025279	100	100	6	6	FALSE	---	---	gi344159901	-	25761	28582	XM_003515626	G3IMX4	---	---	---	---	---	---	---	---	---	---	---
17954234	9.43758	A	9.40323	A	9.71595	A	9.57378	A	9.39089	A	10.2389	A	10.1577	A	10.0386	A	10.0243	A	---	---	---	---	EGW11616	ENSEMBL	I79_025277	100	100	17	17	FALSE	---	---	gi344159903	+	4555	22177	---	---	---	---	---	---	---	---	---	---	---	---	---
17954242	4.66447	A	4.58542	A	4.38105	A	4.78448	A	4.53912	A	4.59593	A	4.63791	A	4.22714	A	4.58542	A	---	---	---	---	EGW15149	ENSEMBL	I79_025275	100	100	17	17	FALSE	---	---	gi344159914	-	25945	28426	---	---	---	---	---	---	---	---	---	---	---	---	---
17954246	6.65058	A	6.63316	A	6.91113	A	6.82841	A	6.94343	A	6.89801	A	6.71272	A	6.84623	A	6.82547	A	---	---	---	---	EGW14662	ENSEMBL	I79_025273	100	100	20	20	FALSE	---	---	gi344159915	+	8707	10802	---	---	---	---	---	---	---	---	---	---	---	---	---
17954249	5.78957	A	5.38373	A	5.65874	A	5.85805	A	5.65874	A	5.87424	A	5.65468	A	5.65719	A	5.65874	A	---	---	---	---	EGW14663	ENSEMBL	I79_025274	100	100	22	22	FALSE	---	---	gi344159915	-	22235	30443	---	---	---	---	---	---	---	---	---	---	---	---	---
17954260	5.65522	A	5.7097	A	6.07024	A	5.8543	A	6.01633	A	6.12191	A	5.72544	A	5.66929	A	5.90538	A	---	---	---	---	EGW13980	ENSEMBL	I79_025272	100	100	12	12	FALSE	---	---	gi344159916	+	11016	15411	---	---	---	---	---	---	---	---	---	---	---	---	---
17954263	2.17998	A	2.17711	A	2.56386	A	2.56238	A	2.53141	A	2.63338	A	2.06107	A	2.50867	A	2.60891	A	---	---	---	---	EGW15010	ENSEMBL	I79_025270	100	100	10	10	FALSE	---	---	gi344159917	+	11654	12791	---	---	---	---	---	---	---	---	---	---	---	---	---
17954265	2.27361	A	2.70901	A	2.40819	A	2.2468	A	2.37062	A	2.39796	A	2.82993	A	2.34838	A	2.41903	A	---	---	---	---	EGW15011	ENSEMBL	I79_025271	100	100	11	11	FALSE	---	---	gi344159917	+	17623	26275	---	---	---	---	---	---	---	---	---	---	---	---	---
17954267	3.49383	A	3.38755	A	3.68013	A	3.61641	A	3.05617	A	4.05005	A	3.88081	A	4.04216	A	4.41113	A	---	---	---	---	EGW03651	ENSEMBL	I79_025269	100	100	21	21	FALSE	---	---	gi344159918	-	5984	9560	---	---	---	---	---	---	---	---	---	---	---	---	---
17954271	3.77815	A	4.24151	A	4.47615	A	4.24502	A	4.11241	A	3.80511	A	4.16362	A	4.34137	A	3.75576	A	---	---	---	---	EGW14574	ENSEMBL	I79_025268	100	100	3	3	FALSE	---	---	gi344159928	-	18061	27086	---	---	---	---	---	---	---	---	---	---	---	---	---
17954274	7.55948	A	7.22343	A	7.71114	A	7.87095	A	7.6458	A	7.79027	A	7.49753	A	7.81119	A	7.63544	A	---	---	---	---	EGW14522	ENSEMBL	I79_025266	100	100	20	20	FALSE	---	---	gi344159929	-	24754	26358	---	---	---	---	---	---	---	---	---	---	---	---	---
17954276	6.61048	A	6.14567	A	6.66729	A	6.56235	A	6.41871	A	6.59215	A	6.54745	A	6.54745	A	6.43701	A	---	---	---	---	EGW14523	ENSEMBL	I79_025267	100	100	25	25	FALSE	---	---	gi344159929	-	26648	26923	---	---	---	---	---	---	---	---	---	---	---	---	---
17954280	5.32759	A	5.3593	A	5.58739	A	5.2904	A	5.12745	A	5.10221	A	5.66157	A	5.30262	A	5.01844	A	---	---	---	---	EGV97132	ENSEMBL	I79_025264	100	100	5	5	FALSE	---	---	gi344159934	-	15378	26801	---	---	---	---	---	---	---	---	---	---	---	---	---
17954285	5.46718	A	5.57208	A	5.49239	A	5.35242	A	5.3322	A	5.57095	A	5.43215	A	5.49239	A	5.64534	A	---	---	---	---	EGW11909	ENSEMBL	I79_025263	100	100	15	15	FALSE	---	---	gi344159936	+	744	1235	---	---	---	---	---	---	---	---	---	---	---	---	---
17954287	5.73644	A	5.69291	A	5.12208	A	5.57432	A	5.65216	A	5.55559	A	6.89567	A	6.07783	A	5.89778	A	---	---	---	---	EGW14769	ENSEMBL	I79_025262	100	100	10	10	FALSE	---	---	gi344159938	+	8633	13911	XM_003515615	G3IMV9	---	---	---	---	---	---	---	---	---	---	---
17954290	4.64919	A	4.43887	A	4.97868	A	4.58745	A	4.60615	A	4.57615	A	4.78381	A	4.43367	A	4.62381	A	---	---	---	---	EGW15287	ENSEMBL	I79_025261	100	100	17	17	FALSE	---	---	gi344159939	-	1951	23832	---	---	---	---	---	---	---	---	---	---	---	---	---
17954301	3.40892	A	3.10339	A	2.69909	A	3.20215	A	2.94372	A	3.20215	A	3.33496	A	3.31362	A	3.20215	A	---	---	---	---	EGW11270	ENSEMBL	I79_025259	100	100	23	23	FALSE	---	---	gi344159940	+	2537	3338	---	---	---	---	---	---	---	---	---	---	---	---	---
17954304	5.89806	A	5.71608	A	5.90642	A	5.90642	A	5.95847	A	5.93121	A	6.10194	A	5.76654	A	5.90642	A	---	---	---	---	EGW11270	ENSEMBL	I79_025259	100	100	25	25	FALSE	---	---	gi344159940	-	27044	27244	---	---	---	---	---	---	---	---	---	---	---	---	---
17954306	4.76576	A	4.59693	A	4.56916	A	4.47394	A	4.4338	A	4.34484	A	4.97958	A	4.59724	A	4.51624	A	---	---	---	---	EGV92256	ENSEMBL	I79_025257	100	100	14	14	FALSE	---	---	gi344159941	-	6377	7321	---	---	---	---	---	---	---	---	---	---	---	---	---
17954308	4.39765	A	4.39765	A	4.39765	A	4.21028	A	4.22588	A	4.39765	A	4.68804	A	4.41872	A	4.39765	A	---	---	---	---	EGV92257	ENSEMBL	I79_025258	100	100	21	21	FALSE	---	---	gi344159941	+	30668	30883	---	---	---	---	---	---	---	---	---	---	---	---	---
17954320	7.49576	A	7.75286	A	7.79069	A	7.74859	A	7.69208	A	8.22203	A	7.82116	A	8.00582	A	7.84533	A	---	---	---	---	EGW14378	ENSEMBL	I79_025251	100	100	17	17	FALSE	---	---	gi344159947	-	20927	26984	---	---	---	---	---	---	---	---	---	---	---	---	---
17954324	5.9936	A	5.86975	A	6.04832	A	5.92698	A	5.91678	A	5.91678	A	6.13499	A	5.84976	A	5.90821	A	---	---	---	---	EGW15257	ENSEMBL	I79_025250	100	100	9	9	FALSE	---	---	gi344159949	+	24421	29191	---	---	---	---	---	---	---	---	---	---	---	---	---
17954328	12.1119	A	12.0014	A	12.2059	A	12.1809	A	12.2987	A	12.1159	A	12.1722	A	12.1821	A	12.3095	A	---	---	---	---	EGW14876	ENSEMBL	I79_025249	100	100	13	13	FALSE	---	---	gi344159951	+	26192	27399	---	---	---	---	---	---	---	---	---	---	---	---	---
17954331	8.57875	A	8.73807	A	8.25973	A	8.7449	A	8.6301	A	8.49895	A	8.65147	A	8.89423	A	8.55579	A	---	---	---	---	EGW13346	ENSEMBL	I79_025248	100	100	9	9	FALSE	---	---	gi344159962	-	2494	19726	---	---	---	---	---	---	---	---	---	---	---	---	---
17954338	3.9266	A	3.8563	A	3.99105	A	3.52645	A	3.68542	A	3.79574	A	3.65892	A	3.94498	A	3.59053	A	---	---	---	---	EGV94457	ENSEMBL	I79_025246	100	100	14	14	FALSE	---	---	gi344159965	-	9647	17668	---	---	---	---	---	---	---	---	---	---	---	---	---
17954342	1.67182	A	2.12739	A	1.86728	A	1.83846	A	2.16122	A	2.32205	A	1.88975	A	1.88975	A	1.88975	A	XM_003515607	LOC100753108	uncharacterized LOC100753108	---	XM_003515607	RefSeq	PREDICTED: Cricetulus griseus hypothetical protein LOC100753108 (LOC100753108), mRNA.	100	100	11	11	FALSE	---	---	gi344159965	-	18799	23849	---	---	---	---	---	---	---	---	---	---	---	---	---
17954345	6.79705	A	6.8071	A	6.59944	A	6.95581	A	7.11766	A	6.62239	A	6.38386	A	6.73535	A	6.7005	A	---	---	---	---	EGW03296	ENSEMBL	I79_025244	100	100	25	25	FALSE	---	---	gi344159967	-	14942	15274	---	---	---	---	---	---	---	---	---	---	---	---	---
17954347	5.16956	A	5.32922	A	4.95598	A	5.19393	A	5.16956	A	5.18434	A	5.17882	A	4.9105	A	5.07026	A	---	---	---	---	EGW03297	ENSEMBL	I79_025245	100	100	25	25	FALSE	---	---	gi344159967	+	29893	30303	---	---	---	---	---	---	---	---	---	---	---	---	---
17954349	3.83799	A	3.74988	A	4.08569	A	4.12946	A	3.9375	A	3.8418	A	3.9705	A	3.7397	A	3.87347	A	XM_003515604	LOC100751050	olfactory receptor 9I1-like	---	XM_003515604	RefSeq	PREDICTED: Cricetulus griseus olfactory receptor 9I1-like (LOC100751050), mRNA.	100	100	18	18	FALSE	---	---	gi344159973	-	3381	4211	---	---	---	---	---	---	---	---	---	---	---	---	---
17954351	4.81303	A	4.68601	A	4.78667	A	4.81303	A	4.81303	A	4.81303	A	4.94203	A	4.81303	A	5.01189	A	---	---	---	---	EGW14586	ENSEMBL	I79_025241	100	100	16	16	FALSE	---	---	gi344159983	-	168	15475	---	---	---	---	---	---	---	---	---	---	---	---	---
17954359	5.0951	A	5.07754	A	5.17718	A	4.73951	A	5.08886	A	4.99214	A	5.17848	A	5.07094	A	5.28331	A	---	---	---	---	EGW14587	ENSEMBL	I79_025242	100	100	21	21	FALSE	---	---	gi344159983	-	31068	31845	---	---	---	---	---	---	---	---	---	---	---	---	---
17954364	9.22628	A	9.69351	A	9.414	A	9.50719	A	9.44332	A	9.27318	A	9.27775	A	9.27847	A	9.35131	A	---	---	---	---	EGW00733	ENSEMBL	I79_025238	100	100	18	18	FALSE	---	---	gi344159994	+	1647	14373	XM_003515602	G3IMU1	---	---	---	---	---	---	---	---	---	---	---
17954368	6.99324	A	7.20044	A	7.04346	A	7.18001	A	6.99086	A	6.99086	A	7.0948	A	6.74634	A	6.89555	A	---	---	---	---	EGW00734	ENSEMBL	I79_025239	100	100	13	13	FALSE	---	---	gi344159994	+	18708	23568	---	---	---	---	---	---	---	---	---	---	---	---	---
17954371	4.88395	A	4.99549	A	5.05625	A	4.96825	A	4.95859	A	5.01987	A	5.11631	A	4.90681	A	5.01733	A	---	---	---	---	EGW14604	ENSEMBL	I79_025235	100	100	24	24	FALSE	---	---	gi344159995	+	412	588	---	---	---	---	---	---	---	---	---	---	---	---	---
17954373	6.81849	A	7.28255	A	6.36056	A	6.86583	A	7.2391	A	6.669	A	7.04207	A	6.96797	A	6.92803	A	---	---	---	---	EGW14605	ENSEMBL	I79_025236	100	100	17	17	FALSE	---	---	gi344159995	-	1912	2109	---	---	---	---	---	---	---	---	---	---	---	---	---
17954375	10.4532	A	10.5674	A	10.257	A	10.6325	A	10.744	A	10.4049	A	10.5432	A	10.558	A	10.5788	A	XM_003515601	LOC100774654	ADP-ribosylation factor 6-like	---	XM_003515601	RefSeq	PREDICTED: Cricetulus griseus ADP-ribosylation factor 6-like (LOC100774654), mRNA.	100	100	14	14	FALSE	---	---	gi344159995	+	7334	7861	XM_003515601	G3IMU0	GO:0007264	small GTPase mediated signal transduction	inferred from electronic annotation	GO:0005622	intracellular	inferred from electronic annotation	GO:0000166 // GO:0005525	nucleotide binding // GTP binding	inferred from electronic annotation // inferred from electronic annotation	---	---
17954377	5.30132	A	4.87333	A	5.19264	A	5.26066	A	4.78523	A	5.39613	A	5.08316	A	4.92907	A	5.61838	A	---	---	---	---	EGW14719	ENSEMBL	I79_025234	100	100	6	6	FALSE	---	---	gi344159997	+	10479	17159	---	---	---	---	---	---	---	---	---	---	---	---	---
17954381	5.53789	A	5.67799	A	5.39801	A	5.22894	A	5.61002	A	5.50188	A	5.39412	A	5.57382	A	5.47743	A	---	---	---	---	EGW15208	ENSEMBL	I79_025233	100	100	11	11	FALSE	---	---	gi344160003	+	19311	30614	---	---	---	---	---	---	---	---	---	---	---	---	---
17954384	2.15948	A	1.64145	A	2.31311	A	2.14301	A	1.87138	A	1.75082	A	2.44063	A	1.88611	A	2.02238	A	---	---	---	---	EGW00583	ENSEMBL	I79_025232	100	100	12	12	FALSE	---	---	gi344160004	-	9432	10038	---	---	---	---	---	---	---	---	---	---	---	---	---
17954388	5.06829	A	4.71804	A	5.75436	A	4.93775	A	4.97942	A	5.77067	A	5.2066	A	5.9009	A	5.54373	A	---	---	---	---	EGW14413	ENSEMBL	I79_025230	100	100	9	9	FALSE	---	---	gi344160012	-	15168	28046	---	---	---	---	---	---	---	---	---	---	---	---	---
17954392	3.30544	A	3.30544	A	3.30544	A	3.40721	A	3.2407	A	3.08653	A	3.41829	A	3.31225	A	3.30544	A	---	---	---	---	EGW14243	ENSEMBL	I79_025229	100	100	16	16	FALSE	---	---	gi344160014	-	18947	19936	XM_003515596	G3IMT3	---	---	---	---	---	---	---	---	---	---	---
17954394	8.0554	A	8.0896	A	8.10993	A	8.76444	A	8.92873	A	8.5672	A	8.67373	A	9.27372	A	9.47212	A	---	---	---	---	EGW15276	ENSEMBL	I79_025228	100	100	11	11	FALSE	---	---	gi344160025	-	12430	26325	XM_003515595	G3IMT2	---	---	---	---	---	---	---	---	---	---	---
17954402	5.37532	A	5.13981	A	5.42735	A	5.18984	A	5.43547	A	5.39546	A	5.60985	A	5.53617	A	5.39546	A	---	---	---	---	EGW14941	ENSEMBL	I79_025227	100	100	12	12	FALSE	---	---	gi344160026	+	16402	31385	---	---	---	---	---	---	---	---	---	---	---	---	---
17954410	9.02904	A	8.80063	A	8.78821	A	8.86546	A	9.00096	A	8.98293	A	9.27244	A	9.15869	A	9.28111	A	---	---	---	---	EGW14885	ENSEMBL	I79_025226	100	100	4	4	FALSE	---	---	gi344160034	-	23022	31556	---	---	---	---	---	---	---	---	---	---	---	---	---
17954413	3.93724	A	3.9498	A	4.25019	A	3.9498	A	4.28152	A	3.82914	A	4.29273	A	4.08977	A	3.74179	A	---	---	---	---	EGW14048	ENSEMBL	I79_025224	100	100	13	13	FALSE	---	---	gi344160040	-	5133	6074	---	---	---	---	---	---	---	---	---	---	---	---	---
17954415	3.36793	A	3.27677	A	3.0784	A	3.38156	A	3.61112	A	3.36793	A	3.76463	A	3.36793	A	3.36793	A	---	---	---	---	EGW14049	ENSEMBL	I79_025225	100	100	15	15	FALSE	---	---	gi344160040	-	25478	26443	---	---	---	---	---	---	---	---	---	---	---	---	---
17954417	3.52381	A	3.48329	A	3.48329	A	3.87645	A	3.48329	A	3.48329	A	3.19819	A	3.48329	A	3.18931	A	---	---	---	---	EGW10950	ENSEMBL	I79_025223	100	100	25	25	FALSE	---	---	gi344160047	+	8895	9587	---	---	---	---	---	---	---	---	---	---	---	---	---
17954421	5.34733	A	5.11561	A	5.31318	A	5.1896	A	5.35211	A	5.5408	A	5.31318	A	5.31318	A	5.13074	A	---	---	---	---	EGW04896	ENSEMBL	I79_025220	100	100	25	25	FALSE	---	---	gi344160049	+	402	2219	---	---	---	---	---	---	---	---	---	---	---	---	---
17954425	5.17851	A	5.05079	A	5.00731	A	5.01398	A	5.00703	A	5.05079	A	5.15292	A	5.05079	A	5.16425	A	---	---	---	---	EGW04897	ENSEMBL	I79_025221	100	100	17	17	FALSE	---	---	gi344160049	+	19396	32407	---	---	---	---	---	---	---	---	---	---	---	---	---
17954434	5.30104	A	5.18181	A	5.30401	A	5.48477	A	5.18434	A	4.8046	A	5.57095	A	5.2598	A	5.33118	A	XM_003515587	LOC100768691	sperm motility kinase X-like	---	XM_003515587	RefSeq	PREDICTED: Cricetulus griseus sperm motility kinase X-like (LOC100768691), mRNA.	100	100	9	9	FALSE	---	---	gi344160050	+	26832	28631	---	---	---	---	---	---	---	---	---	---	---	---	---
17954436	4.64978	A	4.93775	A	4.64978	A	4.64978	A	4.88737	A	4.20461	A	4.32116	A	4.92453	A	4.87967	A	---	---	---	---	EGW12034	ENSEMBL	I79_025218	100	100	9	9	FALSE	---	---	gi344160052	-	20829	21365	XM_003515586	G3IMS3	---	---	---	---	---	---	---	---	---	---	---
17954438	5.027	A	4.52185	A	4.66782	A	4.66782	A	4.73876	A	4.66782	A	4.47357	A	4.75742	A	4.38983	A	---	---	---	---	EGW14783	ENSEMBL	I79_025217	100	100	24	24	FALSE	---	---	gi344160053	-	438	2684	---	---	---	---	---	---	---	---	---	---	---	---	---
17954441	6.92884	A	7.00852	A	7.23539	A	6.89383	A	7.14782	A	6.9013	A	7.00852	A	7.21948	A	7.19175	A	---	---	---	---	EGW15015	ENSEMBL	I79_025215	100	100	9	9	FALSE	---	---	gi344160054	-	3042	3349	---	---	---	---	---	---	---	---	---	---	---	---	---
17954444	8.27314	A	8.1776	A	8.36235	A	8.5613	A	8.41179	A	8.41179	A	8.41179	A	8.47575	A	8.49492	A	---	---	---	---	EGW15016	ENSEMBL	I79_025216	100	100	25	25	FALSE	---	---	gi344160054	-	25992	26216	---	---	---	---	---	---	---	---	---	---	---	---	---
17954446	3.65834	A	3.77154	A	4.09708	A	4.04216	A	3.60555	A	3.04461	A	3.75302	A	3.59362	A	3.62494	A	---	---	---	---	EGW13196	ENSEMBL	I79_025214	100	100	11	11	FALSE	---	---	gi344160056	-	4917	11636	---	---	---	---	---	---	---	---	---	---	---	---	---
17954449	9.68758	A	9.88025	A	9.50532	A	9.4122	A	9.81784	A	9.77398	A	9.85047	A	9.40681	A	9.59738	A	---	---	---	---	EGW13375	ENSEMBL	I79_025210	100	100	26	26	FALSE	---	---	gi344160058	+	5827	8731	XM_003515581	G3IMR5	---	---	---	---	---	---	---	---	---	---	---
17954453	4.90915	A	5.0427	A	4.94101	A	4.91906	A	4.94407	A	4.90324	A	5.10594	A	4.57156	A	5.04735	A	---	---	---	---	EGW13376	ENSEMBL	I79_025211	100	100	24	24	FALSE	---	---	gi344160058	+	13601	18526	---	---	---	---	---	---	---	---	---	---	---	---	---
17954456	4.2909	A	4.74881	A	4.59138	A	4.63327	A	4.65615	A	4.65615	A	4.88347	A	4.65615	A	4.95524	A	---	---	---	---	EGW13377	ENSEMBL	I79_025212	100	100	23	23	FALSE	---	---	gi344160058	+	18559	18774	---	---	---	---	---	---	---	---	---	---	---	---	---
17954458	8.40221	A	8.10885	A	7.4071	A	7.71802	A	8.19361	A	7.59479	A	7.97207	A	7.79675	A	8.05769	A	---	---	---	---	EGW13378	ENSEMBL	I79_025213	100	100	23	23	FALSE	---	---	gi344160058	-	20281	20616	---	---	---	---	---	---	---	---	---	---	---	---	---
17954460	6.67837	A	6.85098	A	6.65516	A	6.67837	A	6.93968	A	6.54239	A	6.67772	A	6.72839	A	6.52451	A	---	---	---	---	EGW14126	ENSEMBL	I79_025209	100	100	25	25	FALSE	---	---	gi344160062	+	7001	7210	---	---	---	---	---	---	---	---	---	---	---	---	---
17954462	2.6064	A	2.80382	A	2.9192	A	2.63209	A	2.51056	A	2.64628	A	3.17929	A	2.79977	A	2.95955	A	---	---	---	---	EGW14383	ENSEMBL	I79_025208	100	100	9	9	FALSE	---	---	gi344160063	+	15938	25481	---	---	---	---	---	---	---	---	---	---	---	---	---
17954467	5.38464	A	5.39569	A	5.22597	A	5.74083	A	5.7562	A	4.99053	A	5.09605	A	5.41198	A	5.33627	A	---	---	---	---	EGW15283	ENSEMBL	I79_025207	100	100	25	25	FALSE	---	---	gi344160064	+	23396	23584	---	---	---	---	---	---	---	---	---	---	---	---	---
17954469	5.58001	A	4.29158	A	5.22605	A	4.95984	A	5.15572	A	5.09047	A	5.20089	A	4.8928	A	5.28057	A	---	---	---	---	EGW15108	ENSEMBL	I79_025206	100	100	9	9	FALSE	---	---	gi344160067	+	25711	26019	---	---	---	---	---	---	---	---	---	---	---	---	---
17954471	3.58219	A	2.89593	A	3.13083	A	3.0912	A	3.0912	A	3.30296	A	2.62751	A	3.0912	A	2.80048	A	---	---	---	---	EGW14281	ENSEMBL	I79_025205	100	100	4	4	FALSE	---	---	gi344160081	+	5084	5670	---	---	---	---	---	---	---	---	---	---	---	---	---
17954474	6.06567	A	5.75171	A	6.24104	A	5.824	A	6.12932	A	6.354	A	6.25071	A	5.91361	A	6.0639	A	XM_003515579	LOC100763745	sperm motility kinase X-like	---	XM_003515579	RefSeq	PREDICTED: Cricetulus griseus sperm motility kinase X-like (LOC100763745), mRNA.	100	100	17	17	FALSE	---	---	gi344160084	-	7945	9822	---	---	---	---	---	---	---	---	---	---	---	---	---
17954476	5.31019	A	5.2309	A	5.57891	A	5.31019	A	5.60251	A	5.29219	A	5.08292	A	5.31019	A	5.08192	A	---	---	---	---	EGW12167	ENSEMBL	I79_025203	100	100	23	23	FALSE	---	---	gi344160086	+	18495	18782	---	---	---	---	---	---	---	---	---	---	---	---	---
17954478	4.52172	A	4.25533	A	4.76474	A	4.49946	A	4.4222	A	4.3639	A	4.49946	A	4.49946	A	4.05647	A	XM_003515578	LOC100763173	phenylalanyl-tRNA synthetase alpha chain-like	---	XM_003515578	RefSeq	PREDICTED: Cricetulus griseus phenylalanyl-tRNA synthetase alpha chain-like (LOC100763173), mRNA.	100	100	12	12	FALSE	---	---	gi344160094	+	11962	12765	---	---	---	---	---	---	---	---	---	---	---	---	---
17954480	4.44587	A	4.44306	A	4.42999	A	4.66406	A	4.57803	A	4.44587	A	4.56604	A	4.44587	A	4.63648	A	XM_003515577	LOC100762883	olfactory receptor 7G1-like	---	XM_003515577	RefSeq	PREDICTED: Cricetulus griseus olfactory receptor 7G1-like (LOC100762883), partial mRNA.	100	100	17	17	FALSE	---	---	gi344160099	-	25104	25868	---	---	---	---	---	---	---	---	---	---	---	---	---
17954484	8.34287	A	8.54329	A	8.35524	A	8.20045	A	8.494	A	8.24209	A	8.33771	A	8.06549	A	8.32345	A	---	---	---	---	EGW15118	ENSEMBL	I79_025199	100	100	19	19	FALSE	---	---	gi344160102	+	8562	17794	---	---	---	---	---	---	---	---	---	---	---	---	---
17954491	6.3984	A	6.47296	A	6.62277	A	6.52486	A	6.49341	A	6.59535	A	6.50113	A	6.3351	A	6.38199	A	---	---	---	---	EGW14832	ENSEMBL	I79_025196	100	100	18	18	FALSE	---	---	gi344160103	+	15012	29297	---	---	---	---	---	---	---	---	---	---	---	---	---
17954497	6.24758	A	6.00629	A	6.37759	A	6.39579	A	6.24303	A	6.34001	A	6.34672	A	6.2664	A	6.28969	A	---	---	---	---	EGW14833	ENSEMBL	I79_025197	100	100	24	24	FALSE	---	---	gi344160103	-	29952	30440	---	---	---	---	---	---	---	---	---	---	---	---	---
17954499	7.01841	A	7.09541	A	6.66294	A	7.02381	A	6.88323	A	6.99603	A	6.77883	A	6.90264	A	6.80903	A	---	---	---	---	EGW14834	ENSEMBL	I79_025198	100	100	21	21	FALSE	---	---	gi344160103	+	31189	31455	---	---	---	---	---	---	---	---	---	---	---	---	---
17954501	5.31563	A	5.10401	A	5.14856	A	5.14856	A	5.14856	A	5.14856	A	5.22486	A	5.14856	A	4.86689	A	---	---	---	---	EGW15268	ENSEMBL	I79_025195	100	100	13	13	FALSE	---	---	gi344160105	-	29091	34163	---	---	---	---	---	---	---	---	---	---	---	---	---
17954504	4.92323	A	4.59138	A	4.88451	A	4.58551	A	4.44478	A	4.4451	A	4.59138	A	4.59138	A	4.51157	A	---	---	---	---	EGW04550	ENSEMBL	I79_025194	100	100	17	17	FALSE	---	---	gi344160106	-	19016	26555	---	---	---	---	---	---	---	---	---	---	---	---	---
17954508	4.12455	A	3.92455	A	3.88198	A	3.6786	A	3.78996	A	3.83557	A	4.24991	A	3.70748	A	3.86093	A	---	---	---	---	EGW14894	ENSEMBL	I79_025193	100	100	12	12	FALSE	---	---	gi344160109	-	11310	27612	---	---	---	---	---	---	---	---	---	---	---	---	---
17954516	4.95911	A	4.71132	A	5.1011	A	4.56668	A	4.89319	A	4.63052	A	4.81671	A	4.7381	A	4.78681	A	---	---	---	---	EGW14238	ENSEMBL	I79_025192	100	100	19	19	FALSE	---	---	gi344160111	-	421	18704	---	---	---	---	---	---	---	---	---	---	---	---	---
17954520	5.41337	A	5.53683	A	5.34031	A	5.22044	A	4.85774	A	5.31924	A	5.34031	A	5.64222	A	5.21285	A	---	---	---	---	EGW11433	ENSEMBL	I79_025191	100	100	17	17	FALSE	---	---	gi344160116	-	13857	14495	---	---	---	---	---	---	---	---	---	---	---	---	---
17954522	4.37256	A	4.29543	A	4.74615	A	4.85161	A	4.65615	A	4.95224	A	5.00842	A	4.48788	A	4.65615	A	XM_003515569	LOC100759685	toll-like receptor 10-like	---	XM_003515569	RefSeq	PREDICTED: Cricetulus griseus toll-like receptor 10-like (LOC100759685), mRNA.	100	100	23	23	FALSE	---	---	gi344160125	+	28925	31330	---	---	---	---	---	---	---	---	---	---	---	---	---
17954524	12.0387	A	11.7425	A	12.1053	A	12.4099	A	12.1755	A	11.952	A	12.0469	A	12.1588	A	12.191	A	---	---	---	---	EGW15234	ENSEMBL	I79_025189	100	100	10	10	FALSE	---	---	gi344160128	+	10890	27602	---	---	---	---	---	---	---	---	---	---	---	---	---
17954529	6.42194	A	6.42065	A	6.57045	A	6.67515	A	6.60743	A	6.2814	A	6.15552	A	6.69097	A	5.94471	A	---	---	---	---	EGW07617	ENSEMBL	I79_025186	100	100	12	12	FALSE	---	---	gi344160130	+	6030	6544	---	---	---	---	---	---	---	---	---	---	---	---	---
17954531	6.94031	A	6.62682	A	5.91393	A	6.73057	A	6.68404	A	6.53192	A	6.66164	A	6.59725	A	6.94857	A	---	---	---	---	EGW07618	ENSEMBL	I79_025187	100	100	8	8	FALSE	---	---	gi344160130	+	18660	19055	---	---	---	---	---	---	---	---	---	---	---	---	---
17954533	6.97453	A	6.89094	A	6.62912	A	6.60229	A	7.23407	A	6.77519	A	7.00404	A	6.55558	A	6.82298	A	---	---	---	---	EGW07619	ENSEMBL	I79_025188	100	100	8	8	FALSE	---	---	gi344160130	+	20310	20814	---	---	---	---	---	---	---	---	---	---	---	---	---
17954541	8.18018	A	9.19122	A	8.10384	A	8.72091	A	9.03153	A	7.98576	A	8.13718	A	8.67649	A	8.7291	A	---	---	---	---	EGW14502	ENSEMBL	I79_025182	100	100	14	14	FALSE	---	---	gi344160141	-	5343	14244	---	---	---	---	---	---	---	---	---	---	---	---	---
17954552	4.87753	A	5.07718	A	5.15903	A	5.07718	A	5.07718	A	4.88488	A	5.31318	A	5.07718	A	4.96239	A	---	---	---	---	EGW14718	ENSEMBL	I79_025181	100	100	12	12	FALSE	---	---	gi344160142	+	17696	18319	---	---	---	---	---	---	---	---	---	---	---	---	---
17954555	5.32417	A	4.67788	A	5.10187	A	5.26577	A	5.14565	A	4.98405	A	5.14521	A	5.10187	A	5.31417	A	---	---	---	---	EGW12576	ENSEMBL	I79_025180	100	100	4	4	FALSE	---	---	gi344160144	-	12588	13698	---	---	---	---	---	---	---	---	---	---	---	---	---
17954558	8.19671	A	8.64874	A	8.40032	A	8.59053	A	8.87633	A	8.12899	A	7.94108	A	8.4814	A	8.75485	A	---	---	---	---	EGW12411	ENSEMBL	I79_025179	100	100	20	20	FALSE	---	---	gi344160145	-	308	15432	---	---	---	---	---	---	---	---	---	---	---	---	---
17954563	4.80741	A	4.36162	A	4.38762	A	4.22979	A	4.35729	A	4.35387	A	4.6197	A	4.36936	A	4.36273	A	---	---	---	---	EGW12865	ENSEMBL	I79_025178	100	100	20	20	FALSE	---	---	gi344160146	+	7980	9059	XM_003515565	G3IMN7	---	---	---	---	---	---	---	---	---	---	---
17954565	4.78316	A	4.73311	A	4.71122	A	4.54127	A	4.69713	A	4.6283	A	4.96213	A	4.57146	A	4.73231	A	---	---	---	---	EGW13898	ENSEMBL	I79_025176	100	100	22	22	FALSE	---	---	gi344160148	+	99	1956	---	---	---	---	---	---	---	---	---	---	---	---	---
17954568	4.00625	A	3.95387	A	4.18212	A	3.8987	A	3.63555	A	3.87366	A	3.7138	A	3.3482	A	4.41114	A	---	---	---	---	EGW13899	ENSEMBL	I79_025177	100	100	10	10	FALSE	---	---	gi344160148	+	7270	7824	---	---	---	---	---	---	---	---	---	---	---	---	---
17954570	8.90562	A	9.18938	A	8.98176	A	8.59597	A	8.59268	A	9.04022	A	9.14519	A	8.71575	A	8.55757	A	---	---	---	---	EGW14667	ENSEMBL	I79_025174	100	100	16	16	FALSE	---	---	gi344160153	+	567	16454	---	---	---	---	---	---	---	---	---	---	---	---	---
17954581	8.40295	A	8.69352	A	8.38624	A	8.37534	A	8.08025	A	8.52899	A	8.51229	A	8.35126	A	8.0766	A	---	---	---	---	EGW14668	ENSEMBL	I79_025175	100	100	24	24	FALSE	---	---	gi344160153	+	17952	18140	---	---	---	---	---	---	---	---	---	---	---	---	---
17954583	5.65212	A	5.74647	A	5.83593	A	5.75034	A	5.75034	A	5.57095	A	5.78883	A	5.80008	A	5.75034	A	---	---	---	---	EGW02500	ENSEMBL	I79_025173	100	100	13	13	FALSE	---	---	gi344160163	-	2727	25425	---	---	---	---	---	---	---	---	---	---	---	---	---
17954591	6.51839	A	6.21124	A	6.19628	A	6.24365	A	6.17363	A	6.24365	A	6.26305	A	6.46831	A	6.24365	A	---	---	---	---	EGW15109	ENSEMBL	I79_025172	100	100	23	23	FALSE	---	---	gi344160164	+	8661	25111	---	---	---	---	---	---	---	---	---	---	---	---	---
17954603	4.31504	A	4.11753	A	4.31504	A	4.27893	A	4.31504	A	4.55492	A	4.4086	A	4.22479	A	4.5622	A	---	---	---	---	EGW10233	ENSEMBL	I79_025170	100	100	12	12	FALSE	---	---	gi344160171	+	5200	26982	---	---	---	---	---	---	---	---	---	---	---	---	---
17954609	7.75318	A	7.46711	A	8.02397	A	7.33387	A	7.54232	A	7.81858	A	7.75179	A	7.98334	A	7.72676	A	---	---	---	---	EGW14665	ENSEMBL	I79_025169	100	100	23	23	FALSE	---	---	gi344160176	+	32785	32982	---	---	---	---	---	---	---	---	---	---	---	---	---
17954611	5.55208	A	5.42593	A	5.39902	A	5.39119	A	5.48855	A	5.43281	A	5.50904	A	5.23634	A	5.51364	A	---	---	---	---	EGW15178	ENSEMBL	I79_025167	100	100	11	11	FALSE	---	---	gi344160177	-	8272	24067	---	---	---	---	---	---	---	---	---	---	---	---	---
17954618	5.85378	A	5.63128	A	5.63128	A	5.43432	A	5.61045	A	5.63128	A	5.83145	A	5.29047	A	5.63128	A	---	---	---	---	EGW15179	ENSEMBL	I79_025168	100	100	20	20	FALSE	---	---	gi344160177	+	26243	35431	---	---	---	---	---	---	---	---	---	---	---	---	---
17954627	7.02217	A	7.15358	A	6.97749	A	7.21308	A	6.83781	A	6.90332	A	6.97725	A	6.98823	A	6.67772	A	---	---	---	---	EGW02062	ENSEMBL	I79_025166	100	100	22	22	FALSE	---	---	gi344160178	+	29815	30054	XM_003515559	G3IMM6	---	---	---	---	---	---	---	---	---	---	---
17954629	2.81796	A	3.04145	A	3.03246	A	2.68826	A	2.43481	A	2.75557	A	2.4523	A	2.78624	A	2.56138	A	---	---	---	---	EGW09138	ENSEMBL	I79_025165	100	100	8	8	FALSE	---	---	gi344160179	-	289	27178	---	---	---	---	---	---	---	---	---	---	---	---	---
17954633	6.35916	A	6.01552	A	6.17938	A	6.53989	A	6.52151	A	6.42946	A	6.1132	A	6.32158	A	6.4202	A	---	---	---	---	EGW09973	ENSEMBL	I79_025163	100	100	15	15	FALSE	---	---	gi344160184	+	18783	19115	---	---	---	---	---	---	---	---	---	---	---	---	---
17954635	10.36	A	10.3497	A	10.7302	A	10.8318	A	10.143	A	10.4802	A	10.4987	A	10.4094	A	10.2827	A	---	---	---	---	EGW09974	ENSEMBL	I79_025164	100	100	25	25	FALSE	---	---	gi344160184	-	28277	28435	---	---	---	---	---	---	---	---	---	---	---	---	---
17954637	5.06332	A	5.28719	A	5.56989	A	5.41092	A	5.56513	A	5.80306	A	5.56989	A	5.63687	A	5.88786	A	---	---	---	---	EGW13325	ENSEMBL	I79_025162	100	100	23	23	FALSE	---	---	gi344160185	-	27178	27711	---	---	---	---	---	---	---	---	---	---	---	---	---
17954639	3.56337	A	3.63859	A	3.56337	A	3.54397	A	3.56337	A	3.49177	A	3.68581	A	3.56337	A	3.39309	A	---	---	---	---	EGW14460	ENSEMBL	I79_025160	100	100	23	23	FALSE	---	---	gi344160186	+	12881	16609	---	---	---	---	---	---	---	---	---	---	---	---	---
17954642	6.43052	A	6.24101	A	6.46778	A	6.04237	A	6.28075	A	6.3646	A	6.37138	A	6.29204	A	6.34037	A	---	---	---	---	EGW14461	ENSEMBL	I79_025161	100	100	20	20	FALSE	---	---	gi344160186	+	21162	21992	---	---	---	---	---	---	---	---	---	---	---	---	---
17954644	5.82005	A	5.46902	A	5.69609	A	5.80412	A	5.48348	A	6.04835	A	6.10833	A	5.88508	A	6.31281	A	---	---	---	---	EGW15224	ENSEMBL	I79_025159	100	100	16	16	FALSE	---	---	gi344160191	+	5158	21166	---	---	---	---	---	---	---	---	---	---	---	---	---
17954648	4.84365	A	4.86689	A	4.6787	A	4.83486	A	4.72811	A	4.83486	A	4.83486	A	4.60022	A	4.83486	A	---	---	---	---	EGW12683	ENSEMBL	I79_025157	100	100	11	11	FALSE	---	---	gi344160198	-	2717	8963	---	---	---	---	---	---	---	---	---	---	---	---	---
17954653	10.6064	A	11.0409	A	10.559	A	10.5383	A	10.8454	A	10.5235	A	10.5866	A	10.4961	A	10.5758	A	---	---	---	---	EGW12684	ENSEMBL	I79_025158	100	100	25	25	FALSE	---	---	gi344160198	-	28560	28757	---	---	---	---	---	---	---	---	---	---	---	---	---
17954655	6.55605	A	6.21984	A	6.63992	A	6.49169	A	6.52528	A	6.55605	A	6.4521	A	6.69979	A	6.84997	A	---	---	---	---	EGW12400	ENSEMBL	I79_025156	100	100	25	25	FALSE	---	---	gi344160206	-	1375	1629	---	---	---	---	---	---	---	---	---	---	---	---	---
17954657	4.96194	A	4.80892	A	4.73723	A	4.80892	A	4.80892	A	4.68964	A	4.96314	A	4.6818	A	4.44638	A	---	---	---	---	EGW13782	ENSEMBL	I79_025155	100	100	11	11	FALSE	---	---	gi344160208	-	18975	30574	---	---	---	---	---	---	---	---	---	---	---	---	---
17954660	6.07684	A	5.94888	A	6.04479	A	6.02271	A	5.91046	A	5.88822	A	6.10659	A	6.00776	A	6.00995	A	---	---	---	---	EGW15161	ENSEMBL	I79_025154	100	100	10	10	FALSE	---	---	gi344160210	-	22372	23144	XM_003515550	G3IML4	---	---	---	---	---	---	---	---	---	---	---
17954663	6.83032	A	7.03999	A	6.24322	A	6.8555	A	6.96558	A	6.51765	A	6.84315	A	6.82942	A	6.73068	A	---	---	---	---	EGW11256	ENSEMBL	I79_025150	100	100	25	25	FALSE	---	---	gi344160220	-	24502	24699	---	---	---	---	---	---	---	---	---	---	---	---	---
17954665	5.06176	A	4.95513	A	5.35971	A	5.20189	A	5.21161	A	5.137	A	5.18176	A	4.8848	A	5.36456	A	---	---	---	---	EGW11257	ENSEMBL	I79_025151	100	100	22	22	FALSE	---	---	gi344160220	+	25674	25889	---	---	---	---	---	---	---	---	---	---	---	---	---
17954667	6.51204	A	6.33719	A	6.19615	A	6.35493	A	6.06334	A	6.13056	A	6.5804	A	6.32836	A	6.33935	A	---	---	---	---	EGW11258	ENSEMBL	I79_025152	100	100	22	22	FALSE	---	---	gi344160220	+	26772	27119	---	---	---	---	---	---	---	---	---	---	---	---	---
17954669	7.66162	A	8.33938	A	7.06343	A	7.68096	A	7.67307	A	7.10712	A	7.47483	A	7.25804	A	7.42021	A	---	---	---	---	EGW11259	ENSEMBL	I79_025153	100	100	22	22	FALSE	---	---	gi344160220	-	28864	32232	XM_003515549	G3IML3	---	---	---	---	---	---	---	---	---	---	---
17954672	3.63517	A	3.6124	A	3.6929	A	3.69814	A	3.71205	A	4.42171	A	3.66433	A	3.69814	A	3.69814	A	---	---	---	---	EGW13894	ENSEMBL	I79_025149	100	100	22	22	FALSE	---	---	gi344160222	-	13772	14326	---	---	---	---	---	---	---	---	---	---	---	---	---
17954674	4.75416	A	4.53872	A	4.90745	A	4.87546	A	5.18683	A	4.59873	A	4.64978	A	4.75416	A	4.75416	A	---	---	---	---	EGW07551	ENSEMBL	I79_025148	100	100	11	11	FALSE	---	---	gi344160225	-	15539	18959	---	---	---	---	---	---	---	---	---	---	---	---	---
17954677	5.85079	A	5.54139	A	5.54139	A	5.55025	A	5.49888	A	5.55834	A	5.54139	A	5.54139	A	5.28057	A	---	---	---	---	EGW15094	ENSEMBL	I79_025147	100	100	25	25	FALSE	---	---	gi344160228	+	26308	35643	---	---	---	---	---	---	---	---	---	---	---	---	---
17954679	6.77843	A	6.82943	A	6.8029	A	6.80922	A	6.81114	A	6.80852	A	6.78835	A	6.72117	A	6.7926	A	---	---	---	---	EGW15342	ENSEMBL	I79_025146	100	100	12	12	FALSE	---	---	gi344160229	-	22088	22761	---	---	---	---	---	---	---	---	---	---	---	---	---
17954682	5.8575	A	6.10154	A	5.8575	A	5.77531	A	6.02496	A	5.79511	A	5.8575	A	5.8575	A	5.96405	A	---	---	---	---	EGV96663	ENSEMBL	I79_025145	100	100	19	19	FALSE	---	---	gi344160232	+	32804	33436	XM_003515547	G3IMK5	---	---	---	---	---	---	---	---	---	---	---
17954684	4.82111	A	5.26572	A	4.57691	A	4.46729	A	4.79792	A	4.8646	A	4.94409	A	4.86238	A	4.88589	A	---	---	---	---	EGW04466	ENSEMBL	I79_025144	100	100	13	13	FALSE	---	---	gi344160233	+	13104	25237	---	---	---	---	---	---	---	---	---	---	---	---	---
17954692	5.2287	A	5.08192	A	5.27723	A	5.2287	A	5.2287	A	5.45566	A	5.2287	A	5.2287	A	5.2287	A	---	---	---	---	EGW15223	ENSEMBL	I79_025143	100	100	23	23	FALSE	---	---	gi344160234	-	3116	14160	---	---	---	---	---	---	---	---	---	---	---	---	---
17954700	8.16704	A	8.15298	A	8.0941	A	8.24622	A	8.00741	A	8.00063	A	8.24863	A	8.11711	A	7.8819	A	---	---	---	---	EGW11353	ENSEMBL	I79_025142	100	100	15	15	FALSE	---	---	gi344160238	-	852	14988	---	---	---	---	---	---	---	---	---	---	---	---	---
17954709	4.14859	A	4.22511	A	4.14073	A	3.97078	A	4.27165	A	4.15912	A	4.24931	A	4.565	A	4.10355	A	XM_003515543	LOC100769173	olfactory receptor 144-like	---	XM_003515543	RefSeq	PREDICTED: Cricetulus griseus olfactory receptor 144-like, transcript variant 2 (LOC100769173), mRNA.	100	100	10	10	FALSE	---	---	gi344160241	+	32046	32909	---	---	---	---	---	---	---	---	---	---	---	---	---
17954711	3.23599	A	3.5708	A	3.23599	A	3.03567	A	3.09847	A	3.44099	A	3.30978	A	3.20615	A	3.35586	A	---	---	---	---	EGW14935	ENSEMBL	I79_025140	100	100	18	18	FALSE	---	---	gi344160242	+	12876	32315	---	---	---	---	---	---	---	---	---	---	---	---	---
17954716	6.10323	A	5.71691	A	5.84999	A	5.87014	A	6.12628	A	6.10808	A	6.11794	A	6.40113	A	6.57427	A	---	---	---	---	EGW14505	ENSEMBL	I79_025139	100	100	13	13	FALSE	---	---	gi344160244	-	19100	30451	---	---	---	---	---	---	---	---	---	---	---	---	---
17954719	10.1937	A	10.3137	A	10.0511	A	10.1497	A	10.3818	A	9.98267	A	9.89732	A	9.78934	A	9.77426	A	---	---	---	---	EGW15050	ENSEMBL	I79_025138	100	100	4	4	FALSE	---	---	gi344160247	+	3299	10355	---	---	---	---	---	---	---	---	---	---	---	---	---
17954726	9.83521	A	10.0072	A	10.413	A	10.2246	A	9.96657	A	10.207	A	9.85209	A	10.1394	A	9.62955	A	---	---	---	---	EGW12075	ENSEMBL	I79_025137	100	100	10	10	FALSE	---	---	gi344160259	+	408	629	---	---	---	---	---	---	---	---	---	---	---	---	---
17954728	8.84694	A	9.70322	A	8.93696	A	9.03646	A	9.01244	A	8.99365	A	8.89656	A	8.89952	A	8.81184	A	---	---	---	---	EGW09765	ENSEMBL	I79_025136	100	100	15	15	FALSE	---	---	gi344160261	-	13611	27209	---	---	---	---	---	---	---	---	---	---	---	---	---
17954735	6.73138	A	6.40016	A	6.54153	A	6.56055	A	7.17627	A	6.57981	A	6.46252	A	7.28491	A	8.79703	A	---	---	---	---	EGW05479	ENSEMBL	I79_025135	100	100	24	24	FALSE	---	---	gi344160265	-	28129	28539	---	---	---	---	---	---	---	---	---	---	---	---	---
17954737	2.05901	A	2.58565	A	2.69402	A	2.035	A	2.48933	A	2.34419	A	2.49629	A	2.0559	A	1.89808	A	---	---	---	---	EGW14882	ENSEMBL	I79_025133	100	100	20	20	FALSE	---	---	gi344160268	-	8413	9508	---	---	---	---	---	---	---	---	---	---	---	---	---
17954740	3.27174	A	3.3642	A	3.36432	A	3.3119	A	3.14502	A	3.52242	A	3.28836	A	3.06365	A	3.08611	A	---	---	---	---	EGW14883	ENSEMBL	I79_025134	100	100	14	14	FALSE	---	---	gi344160268	+	36203	36460	---	---	---	---	---	---	---	---	---	---	---	---	---
17954742	9.09827	A	9.54544	A	9.27939	A	9.28227	A	9.34871	A	9.24529	A	9.24529	A	9.04271	A	9.08957	A	---	---	---	---	EGW15033	ENSEMBL	I79_025132	100	100	19	19	FALSE	---	---	gi344160270	+	4701	16854	XM_003515539	G3IMJ2	---	---	---	---	---	---	---	---	---	---	---
17954749	4.37983	A	4.28972	A	4.13455	A	4.56407	A	3.80938	A	4.16369	A	4.37244	A	4.72444	A	4.52528	A	---	---	---	---	EGW13479	ENSEMBL	I79_025129	100	100	16	16	FALSE	---	---	gi344160271	-	7907	8086	---	---	---	---	---	---	---	---	---	---	---	---	---
17954751	6.01301	A	5.82416	A	5.80444	A	5.7479	A	5.81761	A	5.56911	A	5.99823	A	6.0141	A	5.81895	A	---	---	---	---	EGW13480	ENSEMBL	I79_025130	100	100	10	10	FALSE	---	---	gi344160271	+	23663	24157	---	---	---	---	---	---	---	---	---	---	---	---	---
17954753	4.57557	A	4.1303	A	4.98385	A	4.67005	A	4.21664	A	4.85852	A	4.08716	A	4.21117	A	4.28578	A	---	---	---	---	EGW13481	ENSEMBL	I79_025131	100	100	8	8	FALSE	---	---	gi344160271	-	31538	32013	---	---	---	---	---	---	---	---	---	---	---	---	---
17954755	5.58037	A	5.97673	A	5.70657	A	6.16939	A	6.22818	A	5.53761	A	5.52645	A	6.01362	A	6.49124	A	---	---	---	---	EGW14382	ENSEMBL	I79_025128	100	100	22	22	FALSE	---	---	gi344160272	+	35158	35328	---	---	---	---	---	---	---	---	---	---	---	---	---
17954757	6.21504	A	6.70047	A	6.30139	A	6.25976	A	6.61728	A	6.30139	A	6.25363	A	6.30139	A	6.41325	A	---	---	---	---	EGW14736	ENSEMBL	I79_025127	100	100	9	9	FALSE	---	---	gi344160277	+	25663	37654	---	---	---	---	---	---	---	---	---	---	---	---	---
17954763	5.04925	A	5.15934	A	4.66418	A	4.64758	A	5.14616	A	5.32586	A	4.79366	A	4.79027	A	4.40879	A	---	---	---	---	EGW14409	ENSEMBL	I79_025126	100	100	14	14	FALSE	---	---	gi344160282	+	7239	8168	---	---	---	---	---	---	---	---	---	---	---	---	---
17954765	3.90213	A	4.48171	A	3.5387	A	3.73723	A	3.65455	A	3.72535	A	3.74386	A	3.74386	A	3.74386	A	---	---	---	---	EGW12358	ENSEMBL	I79_025125	100	100	11	11	FALSE	---	---	gi344160284	+	34769	35539	---	---	---	---	---	---	---	---	---	---	---	---	---
17954769	4.62742	A	4.62742	A	4.70931	A	4.43857	A	4.62742	A	4.15343	A	4.62742	A	4.62742	A	4.80897	A	---	---	---	---	EGW13194	ENSEMBL	I79_025122	100	100	25	25	FALSE	---	---	gi344160287	-	867	1612	---	---	---	---	---	---	---	---	---	---	---	---	---
17954771	5.35367	A	5.35498	A	5.55682	A	5.23805	A	5.27637	A	5.09213	A	5.35367	A	5.35367	A	5.40362	A	---	---	---	---	EGW13195	ENSEMBL	I79_025123	100	100	24	24	FALSE	---	---	gi344160287	-	3656	17876	---	---	---	---	---	---	---	---	---	---	---	---	---
17954779	5.38545	A	5.3075	A	5.36497	A	5.22757	A	5.38545	A	5.16051	A	5.80801	A	5.45008	A	5.40419	A	---	---	---	---	EGW15296	ENSEMBL	I79_025121	100	100	19	19	FALSE	---	---	gi344160288	-	1317	18095	---	---	---	---	---	---	---	---	---	---	---	---	---
17954784	8.57527	A	8.54433	A	8.49622	A	8.47208	A	8.42486	A	8.5107	A	8.72748	A	8.46203	A	8.36463	A	---	---	---	---	EGW14503	ENSEMBL	I79_025120	100	100	19	19	FALSE	---	---	gi344160291	-	2753	38155	---	---	---	---	---	---	---	---	---	---	---	---	---
17954802	4.70139	A	4.30088	A	4.70607	A	4.6411	A	4.52368	A	4.24009	A	4.55181	A	4.52368	A	4.43565	A	---	---	---	---	EGW13482	ENSEMBL	I79_025119	100	100	21	21	FALSE	---	---	gi344160297	+	23465	33961	---	---	---	---	---	---	---	---	---	---	---	---	---
17954809	12.492	A	12.2764	A	12.5651	A	12.3713	A	12.4061	A	12.5176	A	12.4742	A	12.517	A	12.3928	A	---	---	---	---	EGW14078	ENSEMBL	I79_025118	100	100	8	8	FALSE	---	---	gi344160300	+	17466	17687	---	---	---	---	---	---	---	---	---	---	---	---	---
17954811	9.44566	A	9.04972	A	9.27651	A	9.43812	A	9.44566	A	9.44515	A	9.58794	A	9.61101	A	9.5731	A	---	---	---	---	EGW14759	ENSEMBL	I79_025116	100	100	16	16	FALSE	---	---	gi344160301	+	991	7312	---	---	---	---	---	---	---	---	---	---	---	---	---
17954815	6.10377	A	5.765	A	6.12957	A	5.75365	A	5.81333	A	6.14706	A	6.72373	A	6.02792	A	6.15882	A	---	---	---	---	EGW14760	ENSEMBL	I79_025117	100	100	12	12	FALSE	---	---	gi344160301	-	10457	22397	---	---	---	---	---	---	---	---	---	---	---	---	---
17954822	4.06429	A	3.54378	A	3.70415	A	3.79457	A	2.82604	A	3.61489	A	3.79418	A	3.57902	A	3.5861	A	---	---	---	---	EGW14341	ENSEMBL	I79_025115	100	100	8	8	FALSE	---	---	gi344160304	-	21266	23203	---	---	---	---	---	---	---	---	---	---	---	---	---
17954824	9.94868	A	9.50191	A	10.2462	A	10.0517	A	9.77326	A	10.568	A	10.2748	A	10.388	A	10.3501	A	---	---	---	---	EGW14847	ENSEMBL	I79_025113	100	100	16	16	FALSE	---	---	gi344160309	+	3680	7313	---	---	---	---	---	---	---	---	---	---	---	---	---
17954831	7.17104	A	7.08539	A	7.40419	A	7.10278	A	7.00427	A	7.34752	A	7.32455	A	7.42448	A	7.41507	A	---	---	---	---	EGW14848	ENSEMBL	I79_025114	100	100	7	7	FALSE	---	---	gi344160309	-	8165	21919	---	---	---	---	---	---	---	---	---	---	---	---	---
17954845	4.21671	A	4.17042	A	4.17042	A	4.04216	A	4.17042	A	4.24924	A	4.13925	A	3.91516	A	4.17042	A	---	---	---	---	EGW15177	ENSEMBL	I79_025112	100	100	25	25	FALSE	---	---	gi344160310	-	25574	27373	---	---	---	---	---	---	---	---	---	---	---	---	---
17954847	5.2995	A	4.52412	A	4.79795	A	4.25946	A	4.58646	A	4.7892	A	4.8283	A	4.57346	A	5.19909	A	---	---	---	---	EGW14678	ENSEMBL	I79_025111	100	100	10	10	FALSE	---	---	gi344160311	+	33661	34008	---	---	---	---	---	---	---	---	---	---	---	---	---
17954849	3.73807	A	3.53222	A	3.91705	A	3.62332	A	3.48576	A	4.34832	A	4.61789	A	3.64008	A	3.67083	A	---	---	---	---	EGW10182	ENSEMBL	I79_025110	100	100	11	11	FALSE	---	---	gi344160317	+	12937	20108	---	---	---	---	---	---	---	---	---	---	---	---	---
17954855	9.26977	A	9.13101	A	9.22338	A	9.35983	A	9.46289	A	9.63254	A	9.22578	A	9.54532	A	9.51236	A	---	---	---	---	EGW15045	ENSEMBL	I79_025108	100	100	22	22	FALSE	---	---	gi344160318	-	12953	13108	---	---	---	---	---	---	---	---	---	---	---	---	---
17954857	6.10021	A	6.04686	A	6.08469	A	6.08469	A	6.08469	A	6.08469	A	6.08469	A	6.03588	A	6.08469	A	---	---	---	---	EGW15046	ENSEMBL	I79_025109	100	100	8	8	FALSE	---	---	gi344160318	+	26094	31524	---	---	---	---	---	---	---	---	---	---	---	---	---
17954866	2.08634	A	1.98769	A	2.13959	A	2.2488	A	1.94865	A	2.30155	A	1.99924	A	2.08634	A	2.08539	A	---	---	---	---	EGW14592	ENSEMBL	I79_025107	100	100	10	10	FALSE	---	---	gi344160321	+	20452	21225	---	---	---	---	---	---	---	---	---	---	---	---	---
17954868	2.68728	A	2.98877	A	2.97326	A	2.92329	A	2.86172	A	3.08223	A	2.97326	A	3.10251	A	2.97115	A	---	---	---	---	EGW13704	ENSEMBL	I79_025105	100	100	14	14	FALSE	---	---	gi344160329	-	7680	8624	---	---	---	---	---	---	---	---	---	---	---	---	---
17954870	3.06001	A	3.35481	A	3.1414	A	2.89978	A	2.85529	A	2.7935	A	3.0912	A	3.17311	A	2.95633	A	---	---	---	---	EGW13705	ENSEMBL	I79_025106	100	100	12	12	FALSE	---	---	gi344160329	+	26577	27542	---	---	---	---	---	---	---	---	---	---	---	---	---
17954872	4.56064	A	4.36443	A	4.75849	A	4.34212	A	4.41059	A	4.28918	A	3.88445	A	3.88247	A	4.32539	A	---	---	---	---	EGW15055	ENSEMBL	I79_025104	100	100	6	6	FALSE	---	---	gi344160330	-	1981	34623	---	---	---	---	---	---	---	---	---	---	---	---	---
17954876	7.13141	A	7.77063	A	7.27476	A	7.20887	A	7.38732	A	7.34855	A	7.00793	A	7.074	A	7.10508	A	---	---	---	---	EGW10878	ENSEMBL	I79_025103	100	100	20	20	FALSE	---	---	gi344160332	-	30992	31606	---	---	---	---	---	---	---	---	---	---	---	---	---
17954878	7.30348	A	7.63919	A	7.39335	A	8.75048	A	9.0594	A	7.30719	A	7.24835	A	8.0873	A	8.52006	A	---	---	---	---	EGW13919	ENSEMBL	I79_025102	100	100	12	12	FALSE	---	---	gi344160335	+	12766	17629	---	---	---	---	---	---	---	---	---	---	---	---	---
17954882	3.27268	A	3.41683	A	3.30704	A	3.10078	A	3.14796	A	3.52797	A	3.29235	A	3.33794	A	3.46551	A	---	---	---	---	EGW12137	ENSEMBL	I79_025100	100	100	8	8	FALSE	---	---	gi344160337	+	23098	23573	---	---	---	---	---	---	---	---	---	---	---	---	---
17954884	9.04498	A	7.96026	A	9.24961	A	8.53263	A	8.26111	A	9.77833	A	9.50936	A	8.98856	A	8.85963	A	---	---	---	---	EGW12138	ENSEMBL	I79_025101	100	100	5	5	FALSE	---	---	gi344160337	-	30689	31397	---	---	---	---	---	---	---	---	---	---	---	---	---
17954887	3.82424	A	3.51285	A	3.63787	A	3.70702	A	3.63787	A	3.63787	A	3.62772	A	3.75107	A	3.48469	A	---	---	---	---	EGW09236	ENSEMBL	I79_025099	100	100	25	25	FALSE	---	---	gi344160340	-	5492	5908	---	---	---	---	---	---	---	---	---	---	---	---	---
17954889	5.53337	A	5.53337	A	5.48157	A	5.45947	A	5.6888	A	5.35676	A	5.80732	A	5.55849	A	5.53337	A	---	---	---	---	EGW15036	ENSEMBL	I79_025097	100	100	17	17	FALSE	---	---	gi344160343	+	10637	16359	---	---	---	---	---	---	---	---	---	---	---	---	---
17954897	8.12606	A	7.80538	A	7.9586	A	8.32057	A	8.3045	A	8.2732	A	8.22069	A	8.51714	A	8.22069	A	---	---	---	---	EGW15037	ENSEMBL	I79_025098	100	100	18	18	FALSE	---	---	gi344160343	-	21668	39478	---	---	---	---	---	---	---	---	---	---	---	---	---
17954909	7.267	A	7.40188	A	7.36345	A	7.77186	A	7.27585	A	7.3503	A	7.24202	A	7.3491	A	7.22311	A	---	---	---	---	EGW14575	ENSEMBL	I79_025096	100	100	15	15	FALSE	---	---	gi344160344	+	8243	36802	---	---	---	---	---	---	---	---	---	---	---	---	---
17954914	5.39039	A	5.40888	A	5.8236	A	5.42287	A	5.41813	A	5.39039	A	5.1469	A	4.84277	A	5.1172	A	---	---	---	---	EGW14333	ENSEMBL	I79_025092	100	100	25	25	FALSE	---	---	gi344160346	-	12207	13955	---	---	---	---	---	---	---	---	---	---	---	---	---
17954916	6.93937	A	6.79705	A	7.09296	A	6.70793	A	6.83117	A	6.79705	A	6.79705	A	6.598	A	6.83134	A	---	---	---	---	EGW14334	ENSEMBL	I79_025093	100	100	25	25	FALSE	---	---	gi344160346	-	14291	15305	---	---	---	---	---	---	---	---	---	---	---	---	---
17954920	5.57432	A	5.25828	A	5.57432	A	5.57432	A	5.57432	A	5.58229	A	5.57432	A	5.60301	A	5.35672	A	---	---	---	---	EGW14335	ENSEMBL	I79_025094	100	100	23	23	FALSE	---	---	gi344160346	-	23065	35340	---	---	---	---	---	---	---	---	---	---	---	---	---
17954923	5.85146	A	5.89808	A	5.79332	A	5.9703	A	5.93354	A	5.8477	A	5.93134	A	5.95187	A	6.19211	A	---	---	---	---	EGW14336	ENSEMBL	I79_025095	100	100	24	24	FALSE	---	---	gi344160346	-	35507	35698	---	---	---	---	---	---	---	---	---	---	---	---	---
17954925	7.18734	A	6.88989	A	7.12058	A	7.06977	A	7.09384	A	7.10933	A	7.17827	A	7.046	A	7.27361	A	---	---	---	---	EGW15186	ENSEMBL	I79_025090	100	100	24	24	FALSE	---	---	gi344160350	-	2475	5478	---	---	---	---	---	---	---	---	---	---	---	---	---
17954930	4.90494	A	4.44261	A	4.50477	A	4.67277	A	4.7193	A	4.70423	A	4.67277	A	4.67277	A	4.60644	A	---	---	---	---	EGW15187	ENSEMBL	I79_025091	100	100	12	12	FALSE	---	---	gi344160350	-	36721	37992	---	---	---	---	---	---	---	---	---	---	---	---	---
17954934	5.43146	A	5.35781	A	4.81797	A	5.65594	A	5.19562	A	5.07804	A	5.43448	A	5.05888	A	5.30915	A	---	---	---	---	EGV99089	ENSEMBL	I79_025089	100	100	9	9	FALSE	---	---	gi344160358	+	18748	20301	---	---	---	---	---	---	---	---	---	---	---	---	---
17954936	4.98556	A	4.98556	A	5.01236	A	5.01635	A	4.91761	A	4.98556	A	4.97003	A	4.96011	A	5.00965	A	---	---	---	---	EGW08582	ENSEMBL	I79_025088	100	100	12	12	FALSE	---	---	gi344160363	-	9522	39362	XM_003515513	G3IME9	---	---	---	---	---	---	---	---	---	---	---
17954945	4.90884	A	4.42578	A	4.84599	A	4.51516	A	4.56941	A	4.45634	A	4.63186	A	4.59954	A	4.76951	A	---	---	---	---	EGW05480	ENSEMBL	I79_025087	100	100	24	24	FALSE	---	---	gi344160364	+	26254	26433	---	---	---	---	---	---	---	---	---	---	---	---	---
17954947	1.68058	A	1.87104	A	1.86585	A	1.59089	A	1.66945	A	2.31355	A	2.00828	A	1.86585	A	2.31055	A	---	---	---	---	EGW13176	ENSEMBL	I79_025084	100	100	9	9	FALSE	---	---	gi344160369	-	7142	7733	---	---	---	---	---	---	---	---	---	---	---	---	---
17954950	3.17433	A	2.21389	A	2.43627	A	2.78578	A	2.70019	A	2.53625	A	2.18543	A	2.37717	A	1.86292	A	---	---	---	---	EGW13177	ENSEMBL	I79_025085	100	100	8	8	FALSE	---	---	gi344160369	-	12303	12869	---	---	---	---	---	---	---	---	---	---	---	---	---
17954953	5.93552	A	5.82482	A	5.82482	A	5.82482	A	5.79471	A	5.77573	A	5.93641	A	5.79517	A	6.02273	A	---	---	---	---	EGW13178	ENSEMBL	I79_025086	100	100	20	20	FALSE	---	---	gi344160369	-	20492	30024	---	---	---	---	---	---	---	---	---	---	---	---	---
17954957	1.84081	A	1.7843	A	1.96293	A	2.05299	A	1.96293	A	2.11335	A	1.96293	A	1.96293	A	1.72046	A	---	---	---	---	EGW14117	ENSEMBL	I79_025083	100	100	13	13	FALSE	---	---	gi344160370	-	29281	38121	---	---	---	---	---	---	---	---	---	---	---	---	---
17954963	1.63118	A	2.24045	A	1.94442	A	2.0804	A	1.36443	A	1.51568	A	1.75787	A	2.21446	A	1.50445	A	---	---	---	---	EGW14755	ENSEMBL	I79_025082	100	100	8	8	FALSE	---	---	gi344160374	-	26292	26858	---	---	---	---	---	---	---	---	---	---	---	---	---
17954965	8.30353	A	8.2184	A	8.30353	A	8.31303	A	8.04776	A	8.49311	A	8.31369	A	8.38446	A	8.22536	A	---	---	---	---	EGW07740	ENSEMBL	I79_025076	100	100	7	7	FALSE	---	---	gi344160377	-	1672	6198	---	---	---	---	---	---	---	---	---	---	---	---	---
17954975	7.50394	A	7.60386	A	7.66208	A	7.80929	A	7.91521	A	7.50946	A	7.35199	A	7.60386	A	7.60386	A	---	---	---	---	EGW07741	ENSEMBL	I79_025077	100	100	7	7	FALSE	---	---	gi344160377	+	7263	9243	---	---	---	---	---	---	---	---	---	---	---	---	---
17954980	5.96662	A	5.96662	A	5.96662	A	6.01633	A	5.96662	A	5.96662	A	5.87904	A	5.89287	A	6.2504	A	---	---	---	---	EGW07742	ENSEMBL	I79_025078	100	100	25	25	FALSE	---	---	gi344160377	-	8958	9209	---	---	---	---	---	---	---	---	---	---	---	---	---
17954982	5.22164	A	5.46513	A	5.1736	A	5.0214	A	5.319	A	5.23347	A	4.9739	A	5.22164	A	5.22164	A	---	---	---	---	EGW07743	ENSEMBL	I79_025079	100	100	9	9	FALSE	---	---	gi344160377	-	12821	15162	---	---	---	---	---	---	---	---	---	---	---	---	---
17954989	6.09032	A	6.0042	A	6.12823	A	6.09856	A	5.72699	A	6.13689	A	6.19565	A	5.89242	A	6.02014	A	---	---	---	---	EGW07744	ENSEMBL	I79_025080	100	100	8	8	FALSE	---	---	gi344160377	-	17188	17938	---	---	---	---	---	---	---	---	---	---	---	---	---
17954992	6.68783	A	6.11761	A	6.7513	A	6.34921	A	6.38104	A	6.42226	A	6.49717	A	6.27494	A	6.42368	A	---	---	---	---	EGW07745	ENSEMBL	I79_025081	100	100	7	7	FALSE	---	---	gi344160377	-	26679	29301	XM_003515511	G3IME2	---	---	---	---	---	---	---	---	---	---	---
17954997	6.07378	A	5.94336	A	5.94336	A	6.01203	A	6.00955	A	5.94336	A	5.94649	A	5.63214	A	5.84508	A	---	---	---	---	EGW14129	ENSEMBL	I79_025074	100	100	17	17	FALSE	---	---	gi344160379	-	20948	21217	---	---	---	---	---	---	---	---	---	---	---	---	---
17954999	4.13457	A	4.33827	A	4.2862	A	4.19955	A	4.2862	A	3.90148	A	4.84626	A	4.74342	A	4.59036	A	XM_003515506	LOC100769653	olfactory receptor 11G2-like	---	XM_003515506	RefSeq	PREDICTED: Cricetulus griseus olfactory receptor 11G2-like (LOC100769653), mRNA.	100	100	18	18	FALSE	---	---	gi344160379	+	28955	29713	---	---	---	---	---	---	---	---	---	---	---	---	---
17955001	5.7579	A	5.36513	A	5.74658	A	5.81801	A	5.56744	A	5.85945	A	5.75242	A	5.75242	A	5.84671	A	---	---	---	---	EGW04283	ENSEMBL	I79_025073	100	100	20	20	FALSE	---	---	gi344160384	-	27102	37957	---	---	---	---	---	---	---	---	---	---	---	---	---
17955004	5.28175	A	5.04356	A	4.83444	A	4.98987	A	5.1467	A	5.01487	A	4.98987	A	4.76422	A	4.86824	A	---	---	---	---	EGW15151	ENSEMBL	I79_025072	100	100	22	22	FALSE	---	---	gi344160385	-	12947	36801	---	---	---	---	---	---	---	---	---	---	---	---	---
17955011	9.66702	A	9.56067	A	9.56213	A	9.71909	A	9.40872	A	9.71909	A	9.90645	A	10.0915	A	9.89399	A	---	---	---	---	EGW12439	ENSEMBL	I79_025070	100	100	17	17	FALSE	---	---	gi344160388	+	4643	17877	---	---	---	---	---	---	---	---	---	---	---	---	---
17955018	5.66477	A	6.09176	A	5.68826	A	5.77905	A	6.07995	A	5.83751	A	5.83751	A	5.95758	A	5.83751	A	---	---	---	---	EGW12440	ENSEMBL	I79_025071	100	100	25	25	FALSE	---	---	gi344160388	-	34207	37750	---	---	---	---	---	---	---	---	---	---	---	---	---
17955020	4.51367	A	4.14794	A	4.64884	A	4.25742	A	4.03462	A	4.25742	A	4.1885	A	4.22846	A	4.25742	A	---	---	---	---	EGW05610	ENSEMBL	I79_025069	100	100	12	12	FALSE	---	---	gi344160389	+	14644	37718	---	---	---	---	---	---	---	---	---	---	---	---	---
17955028	5.18494	A	4.964	A	5.44734	A	4.99648	A	4.92998	A	4.99906	A	5.05267	A	4.95108	A	4.76415	A	---	---	---	---	EGW14835	ENSEMBL	I79_025068	100	100	12	12	FALSE	---	---	gi344160391	+	6187	12213	---	---	---	---	---	---	---	---	---	---	---	---	---
17955033	5.17208	A	4.84636	A	4.9593	A	4.88992	A	4.71307	A	4.88992	A	4.9865	A	4.88992	A	4.94931	A	---	---	---	---	EGW14122	ENSEMBL	I79_025067	100	100	9	9	FALSE	---	---	gi344160392	+	18644	40899	---	---	---	---	---	---	---	---	---	---	---	---	---
17955039	7.3831	A	7.29896	A	7.48979	A	6.88074	A	7.15503	A	7.1118	A	7.47206	A	7.09813	A	6.98503	A	---	---	---	---	EGW14651	ENSEMBL	I79_025066	100	100	23	23	FALSE	---	---	gi344160401	-	11102	11671	XM_003515498	G3IMC7	---	---	---	---	---	---	---	---	---	---	---
17955041	4.58052	A	4.57161	A	4.09131	A	4.3069	A	4.85602	A	4.57161	A	4.98813	A	4.23746	A	4.57161	A	---	---	---	---	EGW14566	ENSEMBL	I79_025065	100	100	9	9	FALSE	---	---	gi344160404	+	25540	26019	---	---	---	---	---	---	---	---	---	---	---	---	---
17955045	5.7762	A	5.74536	A	5.82734	A	5.7762	A	5.80428	A	5.75047	A	5.89695	A	5.76325	A	5.7762	A	---	---	---	---	EGW15343	ENSEMBL	I79_025062	100	100	25	25	FALSE	---	---	gi344160413	-	23653	23883	---	---	---	---	---	---	---	---	---	---	---	---	---
17955047	5.91906	A	5.90775	A	5.57785	A	5.92133	A	5.87968	A	5.60219	A	5.67459	A	5.44171	A	5.91293	A	---	---	---	---	EGW15344	ENSEMBL	I79_025063	100	100	24	24	FALSE	---	---	gi344160413	-	32246	32455	---	---	---	---	---	---	---	---	---	---	---	---	---
17955049	2.89525	A	2.92623	A	2.89525	A	2.8664	A	2.48238	A	2.61702	A	3.15035	A	2.40178	A	3.54255	A	---	---	---	---	EGW14669	ENSEMBL	I79_025060	100	100	15	15	FALSE	---	---	gi344160415	-	18232	19179	---	---	---	---	---	---	---	---	---	---	---	---	---
17955051	4.28453	A	4.2393	A	5.15503	A	4.60414	A	4.1862	A	4.28453	A	4.64978	A	4.28453	A	3.87953	A	XM_003515493	LOC100763854	olfactory receptor 2T29-like	---	XM_003515493	RefSeq	PREDICTED: Cricetulus griseus olfactory receptor 2T29-like (LOC100763854), mRNA.	100	100	9	9	FALSE	---	---	gi344160415	+	37794	38774	XM_003515493	G3IMC3	GO:0007165 // GO:0007186 // GO:0007608 // GO:0050896 // GO:0050911	signal transduction // G-protein coupled receptor signaling pathway // sensory perception of smell // response to stimulus // detection of chemical stimulus involved in sensory perception of smell	inferred from electronic annotation // inferred from electronic annotation // inferred from electronic annotation // inferred from electronic annotation // inferred from electronic annotation	GO:0005886 // GO:0016020 // GO:0016021	plasma membrane // membrane // integral to membrane	inferred from electronic annotation // inferred from electronic annotation // inferred from electronic annotation	GO:0004871 // GO:0004930 // GO:0004984	signal transducer activity // G-protein coupled receptor activity // olfactory receptor activity	inferred from electronic annotation // inferred from electronic annotation // inferred from electronic annotation	---	---
17955053	7.4626	A	6.68919	A	7.34726	A	7.34878	A	7.27581	A	7.3324	A	7.34878	A	7.55439	A	7.57753	A	---	---	---	---	EGW12401	ENSEMBL	I79_025058	100	100	15	15	FALSE	---	---	gi344160417	+	32251	33522	---	---	---	---	---	---	---	---	---	---	---	---	---
17955060	5.45891	A	5.30882	A	5.34565	A	5.55137	A	5.28372	A	5.44103	A	5.46613	A	5.39998	A	5.64346	A	---	---	---	---	EGW12402	ENSEMBL	I79_025059	100	100	10	10	FALSE	---	---	gi344160417	-	34485	36315	---	---	---	---	---	---	---	---	---	---	---	---	---
17955067	9.24883	A	8.02895	A	9.49054	A	8.44981	A	8.69167	A	9.98689	A	9.5013	A	8.57058	A	8.8463	A	---	---	---	---	EGW14493	ENSEMBL	I79_025057	100	100	10	10	FALSE	---	---	gi344160419	+	36945	40724	---	---	---	---	---	---	---	---	---	---	---	---	---
17955069	8.30017	A	8.3957	A	8.85262	A	8.37849	A	8.15691	A	9.13193	A	8.9108	A	9.05223	A	9.13909	A	---	---	---	---	EGW14379	ENSEMBL	I79_025056	100	100	9	9	FALSE	---	---	gi344160422	+	4757	17105	XM_003515488	G3IMB8	---	---	---	---	---	---	---	---	---	---	---
17955074	4.77508	A	5.21898	A	5.07541	A	5.14751	A	5.11734	A	5.39403	A	5.13307	A	5.05651	A	5.60209	A	---	---	---	---	EGW14050	ENSEMBL	I79_025055	100	100	12	12	FALSE	---	---	gi344160424	+	37780	38214	---	---	---	---	---	---	---	---	---	---	---	---	---
17955076	8.27263	A	8.69654	A	8.04382	A	8.3558	A	8.44895	A	8.46518	A	8.52217	A	8.43455	A	8.50777	A	---	---	---	---	EGW15289	ENSEMBL	I79_025054	100	100	23	23	FALSE	---	---	gi344160429	+	33357	35005	---	---	---	---	---	---	---	---	---	---	---	---	---
17955082	5.37932	A	5.3714	A	5.16828	A	5.41054	A	5.39757	A	5.49743	A	5.23299	A	5.48321	A	5.58922	A	---	---	---	---	EGW03629	ENSEMBL	I79_025052	100	100	6	6	FALSE	---	---	gi344160431	+	31361	32983	---	---	---	---	---	---	---	---	---	---	---	---	---
17955085	4.10203	A	4.22875	A	4.07664	A	4.08744	A	4.03744	A	3.89877	A	3.99853	A	3.95903	A	4.0847	A	---	---	---	---	EGW14233	ENSEMBL	I79_025050	100	100	22	22	FALSE	---	---	gi344160432	-	8935	9168	---	---	---	---	---	---	---	---	---	---	---	---	---
17955087	6.80014	A	6.34866	A	6.7374	A	7.2375	A	7.19412	A	7.37756	A	7.30363	A	7.34625	A	7.31371	A	---	---	---	---	EGW14234	ENSEMBL	I79_025051	100	100	8	8	FALSE	---	---	gi344160432	+	32514	32696	---	---	---	---	---	---	---	---	---	---	---	---	---
17955089	3.55308	A	3.62284	A	3.71807	A	3.52583	A	3.51636	A	3.44179	A	3.51636	A	3.46316	A	3.51636	A	---	---	---	---	EGW14307	ENSEMBL	I79_025047	100	100	13	13	FALSE	---	---	gi344160434	-	22926	23555	---	---	---	---	---	---	---	---	---	---	---	---	---
17955092	1.57009	A	1.51709	A	2.17162	A	1.5464	A	1.55385	A	1.87011	A	1.85137	A	1.90733	A	1.89504	A	---	---	---	---	EGW14308	ENSEMBL	I79_025048	100	100	8	8	FALSE	---	---	gi344160434	-	29521	30035	---	---	---	---	---	---	---	---	---	---	---	---	---
17955095	4.82079	A	4.63865	A	4.75416	A	4.75416	A	4.90722	A	5.06959	A	4.75416	A	4.66289	A	4.83972	A	---	---	---	---	EGW14309	ENSEMBL	I79_025049	100	100	9	9	FALSE	---	---	gi344160434	-	33797	34252	---	---	---	---	---	---	---	---	---	---	---	---	---
17955097	3.06498	A	2.90652	A	2.41084	A	3.54037	A	2.3846	A	2.35981	A	2.64488	A	3.10191	A	2.4443	A	---	---	---	---	EGW14396	ENSEMBL	I79_025046	100	100	8	8	FALSE	---	---	gi344160439	+	22645	22959	---	---	---	---	---	---	---	---	---	---	---	---	---
17955099	5.10934	A	4.61165	A	5.24916	A	4.47546	A	4.95469	A	4.59733	A	4.84175	A	4.80705	A	4.67234	A	---	---	---	---	EGW12004	ENSEMBL	I79_025045	100	100	10	10	FALSE	---	---	gi344160440	-	20551	24269	---	---	---	---	---	---	---	---	---	---	---	---	---
17955102	2.30477	A	1.46616	A	1.37942	A	1.72025	A	1.97797	A	2.24919	A	1.94737	A	2.48207	A	2.06688	A	XM_003515486	LOC100758923	olfactory receptor 144-like	---	XM_003515486	RefSeq	PREDICTED: Cricetulus griseus olfactory receptor 144-like (LOC100758923), partial mRNA.	100	100	8	8	FALSE	---	---	gi344160441	+	13134	13997	---	---	---	---	---	---	---	---	---	---	---	---	---
17955104	3.6125	A	3.72289	A	3.43038	A	3.74551	A	3.74551	A	3.74551	A	3.7602	A	3.99942	A	4.01088	A	---	---	---	---	EGW14567	ENSEMBL	I79_025043	100	100	17	17	FALSE	---	---	gi344160443	-	12700	40012	---	---	---	---	---	---	---	---	---	---	---	---	---
17955108	6.02094	A	5.99642	A	6.02094	A	5.89063	A	6.12429	A	6.1632	A	6.15318	A	6.00698	A	6.02094	A	---	---	---	---	EGW10440	ENSEMBL	I79_025042	100	100	25	25	FALSE	---	---	gi344160445	-	9041	9226	---	---	---	---	---	---	---	---	---	---	---	---	---
17955110	4.41561	A	4.52178	A	4.46612	A	4.59829	A	4.79255	A	4.67128	A	4.5487	A	4.14922	A	4.62325	A	---	---	---	---	EGW13496	ENSEMBL	I79_025040	100	100	16	16	FALSE	---	---	gi344160446	+	5500	6299	---	---	---	---	---	---	---	---	---	---	---	---	---
17955115	4.02339	A	3.82398	A	4.02396	A	4.33943	A	4.36351	A	3.87791	A	4.02339	A	3.18198	A	4.0932	A	---	---	---	---	EGW15247	ENSEMBL	I79_025039	100	100	11	11	FALSE	---	---	gi344160447	+	828	15399	---	---	---	---	---	---	---	---	---	---	---	---	---
17955120	3.63787	A	3.40368	A	3.41696	A	3.83768	A	3.63787	A	3.63787	A	3.71621	A	3.74505	A	3.63787	A	---	---	---	---	EGW14350	ENSEMBL	I79_025037	100	100	18	18	FALSE	---	---	gi344160450	+	21876	23238	---	---	---	---	---	---	---	---	---	---	---	---	---
17955125	5.22927	A	5.18446	A	4.88995	A	5.18446	A	5.33919	A	5.24454	A	5.22164	A	4.90534	A	4.99831	A	---	---	---	---	EGW13411	ENSEMBL	I79_025036	100	100	19	19	FALSE	---	---	gi344160452	-	27669	31313	---	---	---	---	---	---	---	---	---	---	---	---	---
17955127	5.30904	A	5.11717	A	5.22369	A	5.03067	A	5.11717	A	5.10757	A	5.23975	A	5.00797	A	5.14223	A	---	---	---	---	EGW02218	ENSEMBL	I79_025035	100	100	17	17	FALSE	---	---	gi344160453	+	17520	31019	---	---	---	---	---	---	---	---	---	---	---	---	---
17955132	6.09176	A	5.81339	A	5.94249	A	5.87059	A	5.85243	A	5.82257	A	5.87059	A	5.87926	A	5.87059	A	---	---	---	---	EGW14973	ENSEMBL	I79_025034	100	100	18	18	FALSE	---	---	gi344160456	+	12900	17408	XM_003515478	G3IM99	---	---	---	---	---	---	---	---	---	---	---
17955136	6.49402	A	6.30497	A	6.07036	A	6.30868	A	6.41903	A	6.69194	A	6.55692	A	6.29358	A	6.26122	A	---	---	---	---	EGW08595	ENSEMBL	I79_025032	100	100	16	16	FALSE	---	---	gi344160457	-	11394	11618	---	---	---	---	---	---	---	---	---	---	---	---	---
17955138	8.6035	A	9.10379	A	8.37663	A	8.52432	A	8.38674	A	8.49748	A	8.54172	A	8.37829	A	8.40528	A	---	---	---	---	EGW08596	ENSEMBL	I79_025033	100	100	24	24	FALSE	---	---	gi344160457	-	12973	33634	---	---	---	---	---	---	---	---	---	---	---	---	---
17955143	8.45506	A	8.41468	A	8.60905	A	8.30352	A	8.34012	A	8.83074	A	8.69781	A	8.63364	A	8.52465	A	---	---	---	---	EGW15114	ENSEMBL	I79_025031	100	100	20	20	FALSE	---	---	gi344160463	+	1328	20501	---	---	---	---	---	---	---	---	---	---	---	---	---
17955148	5.39412	A	5.54379	A	5.37843	A	5.67463	A	5.51964	A	5.15122	A	5.23389	A	5.28909	A	5.37843	A	---	---	---	---	EGW15323	ENSEMBL	I79_025030	100	100	15	15	FALSE	---	---	gi344160476	+	2213	8195	---	---	---	---	---	---	---	---	---	---	---	---	---
17955151	6.22163	A	6.13535	A	5.87698	A	6.41778	A	6.3114	A	6.34464	A	6.51275	A	6.16802	A	6.41984	A	---	---	---	---	EGW15241	ENSEMBL	I79_025029	100	100	3	3	FALSE	---	---	gi344160485	+	26580	33498	---	---	---	---	---	---	---	---	---	---	---	---	---
17955154	4.87035	A	4.76992	A	4.50654	A	4.69478	A	4.53195	A	4.67478	A	4.71779	A	4.54748	A	5.23455	A	---	---	---	---	EGW01608	ENSEMBL	I79_025028	100	100	16	16	FALSE	---	---	gi344160490	-	24679	25647	---	---	---	---	---	---	---	---	---	---	---	---	---
17955156	7.16052	A	7.0682	A	7.04782	A	6.90125	A	6.9675	A	7.0292	A	6.82498	A	6.86902	A	6.98199	A	---	---	---	---	EGW14867	ENSEMBL	I79_025026	100	100	23	23	FALSE	---	---	gi344160494	+	25998	30429	---	---	---	---	---	---	---	---	---	---	---	---	---
17955160	5.46081	A	5.49605	A	5.49072	A	5.49072	A	5.50892	A	5.44246	A	5.45207	A	5.40428	A	5.22704	A	---	---	---	---	EGW14868	ENSEMBL	I79_025027	100	100	13	13	FALSE	---	---	gi344160494	+	35825	39067	---	---	---	---	---	---	---	---	---	---	---	---	---
17955163	5.70985	A	5.1565	A	6.67128	A	5.72405	A	5.7961	A	6.02415	A	5.88098	A	5.63687	A	6.12242	A	---	---	---	---	EGW04551	ENSEMBL	I79_025025	100	100	9	9	FALSE	---	---	gi344160496	-	23400	36638	---	---	---	---	---	---	---	---	---	---	---	---	---
17955165	8.72536	A	8.9695	A	8.75208	A	8.63322	A	8.6876	A	8.65105	A	8.41764	A	8.56174	A	8.56572	A	---	---	---	---	EGW14116	ENSEMBL	I79_025024	100	100	16	16	FALSE	---	---	gi344160499	+	5254	9873	---	---	---	---	---	---	---	---	---	---	---	---	---
17955173	7.44817	A	7.31865	A	7.54715	A	7.54602	A	7.56867	A	7.50428	A	7.54602	A	7.54602	A	7.57476	A	---	---	---	---	EGW11917	ENSEMBL	I79_025021	100	100	22	22	FALSE	---	---	gi344160502	-	137	28187	---	---	---	---	---	---	---	---	---	---	---	---	---
17955189	7.65822	A	7.83212	A	7.80792	A	7.76395	A	7.86289	A	7.75727	A	7.69189	A	7.78196	A	7.78196	A	---	---	---	---	EGW14980	ENSEMBL	I79_025020	100	100	18	18	FALSE	---	---	gi344160515	-	2364	14051	---	---	---	---	---	---	---	---	---	---	---	---	---
17955193	3.16013	A	3.27964	A	2.71801	A	2.914	A	3.5864	A	3.45581	A	2.71594	A	3.31235	A	3.19765	A	---	---	---	---	EGW05478	ENSEMBL	I79_025019	100	100	4	4	FALSE	---	---	gi344160519	-	15151	21104	---	---	---	---	---	---	---	---	---	---	---	---	---
17955196	4.1594	A	4.17657	A	4.18956	A	4.20718	A	4.17657	A	4.17657	A	4.19572	A	4.15176	A	3.91129	A	---	---	---	---	EGW14733	ENSEMBL	I79_025018	100	100	12	12	FALSE	---	---	gi344160520	-	21408	44077	---	---	---	---	---	---	---	---	---	---	---	---	---
17955199	9.28414	A	9.20705	A	9.2364	A	9.15207	A	8.89022	A	9.60647	A	9.37693	A	9.17238	A	8.86682	A	---	---	---	---	EGW13292	ENSEMBL	I79_025017	100	100	17	17	FALSE	---	---	gi344160523	+	17285	43160	---	---	---	---	---	---	---	---	---	---	---	---	---
17955206	7.72953	A	8.36995	A	7.77119	A	7.72953	A	7.72953	A	7.73149	A	7.67425	A	7.58753	A	7.43485	A	---	---	---	---	EGW14664	ENSEMBL	I79_025016	100	100	13	13	FALSE	---	---	gi344160524	-	16453	24472	---	---	---	---	---	---	---	---	---	---	---	---	---
17955214	5.89921	A	5.78891	A	5.78891	A	5.86439	A	5.68597	A	5.78891	A	5.79535	A	5.59784	A	5.6504	A	---	---	---	---	EGW13774	ENSEMBL	I79_025009	100	100	23	23	FALSE	---	---	gi344160525	+	4346	5914	---	---	---	---	---	---	---	---	---	---	---	---	---
17955216	3.94116	A	3.7923	A	3.4794	A	3.76271	A	4.05584	A	4.12288	A	3.90329	A	3.7923	A	3.68499	A	---	---	---	---	EGW13775	ENSEMBL	I79_025010	100	100	25	25	FALSE	---	---	gi344160525	-	7629	15434	XM_003515458	G3IM77	---	---	---	---	---	---	---	---	---	---	---
17955219	5.83801	A	5.96159	A	5.83801	A	5.83801	A	5.90642	A	5.70869	A	5.8192	A	5.70721	A	6.0531	A	---	---	---	---	EGW13777	ENSEMBL	I79_025012	100	100	18	18	FALSE	---	---	gi344160525	-	31579	35223	---	---	---	---	---	---	---	---	---	---	---	---	---
17955229	4.62662	A	4.40874	A	4.40874	A	4.40874	A	4.46685	A	4.16462	A	4.08418	A	4.44855	A	4.40874	A	---	---	---	---	EGW13776	ENSEMBL	I79_025011	100	100	23	23	FALSE	---	---	gi344160525	+	34028	34204	---	---	---	---	---	---	---	---	---	---	---	---	---
17955231	5.95898	A	5.81066	A	5.73644	A	5.70912	A	5.78099	A	5.65706	A	5.73644	A	5.62215	A	5.80648	A	---	---	---	---	EGW13778	ENSEMBL	I79_025013	100	100	18	18	FALSE	---	---	gi344160525	-	37183	39085	---	---	---	---	---	---	---	---	---	---	---	---	---
17955238	7.52958	A	7.45076	A	7.49537	A	7.50728	A	7.86275	A	7.18612	A	7.22286	A	7.32418	A	7.61104	A	---	---	---	---	EGW13779	ENSEMBL	I79_025014	100	100	18	18	FALSE	---	---	gi344160525	-	41470	42170	---	---	---	---	---	---	---	---	---	---	---	---	---
17955243	7.30585	A	7.25973	A	7.10189	A	6.86313	A	7.12362	A	6.6009	A	7.10791	A	6.9653	A	7.0832	A	---	---	---	---	EGW13780	ENSEMBL	I79_025015	100	100	17	17	FALSE	---	---	gi344160525	-	42334	43283	---	---	---	---	---	---	---	---	---	---	---	---	---
17955247	5.91405	A	5.79983	A	5.76325	A	5.70912	A	5.68149	A	5.84779	A	5.76325	A	5.57047	A	5.76325	A	---	---	---	---	EGW14588	ENSEMBL	I79_025007	100	100	18	18	FALSE	---	---	gi344160526	+	8895	20799	---	---	---	---	---	---	---	---	---	---	---	---	---
17955255	9.49941	A	9.43225	A	9.64999	A	9.68933	A	9.50182	A	9.50301	A	9.39357	A	9.47585	A	9.60934	A	XM_003515455	LOC100768894	60S ribosomal protein L32-like	---	XM_003515455	RefSeq	PREDICTED: Cricetulus griseus 60S ribosomal protein L32-like (LOC100768894), mRNA.	100	100	10	10	FALSE	---	---	gi344160526	+	41653	42057	XM_003515455	G3IM75	GO:0006412	translation	inferred from electronic annotation	GO:0005622 // GO:0005840	intracellular // ribosome	inferred from electronic annotation // inferred from electronic annotation	GO:0003735	structural constituent of ribosome	inferred from electronic annotation	---	---
17955257	5.78403	A	5.92453	A	6.10572	A	5.6234	A	5.75737	A	5.87086	A	6.02575	A	5.8682	A	5.78294	A	---	---	---	---	EGW15282	ENSEMBL	I79_025006	100	100	18	18	FALSE	---	---	gi344160528	-	3663	22088	---	---	---	---	---	---	---	---	---	---	---	---	---
17955266	4.57851	A	4.25545	A	4.59663	A	4.04216	A	4.25545	A	4.25545	A	4.41687	A	4.25545	A	4.18156	A	---	---	---	---	EGW15281	ENSEMBL	I79_025005	100	100	23	23	FALSE	---	---	gi344160528	+	16623	16823	---	---	---	---	---	---	---	---	---	---	---	---	---
17955270	4.74162	A	4.93775	A	4.88451	A	4.96156	A	5.25108	A	5.04703	A	4.93775	A	4.93775	A	5.16417	A	XM_003515453	LOC100768028	upstream-binding factor 1-like protein 1-like	---	XM_003515453	RefSeq	PREDICTED: Cricetulus griseus upstream-binding factor 1-like protein 1-like (LOC100768028), mRNA.	100	100	11	11	FALSE	---	---	gi344160535	+	15580	16629	---	---	---	---	---	---	---	---	---	---	---	---	---
17955272	9.92841	A	9.46842	A	9.55547	A	10.2975	A	9.49283	A	10.1911	A	10.2332	A	10.445	A	10.0295	A	---	---	---	---	EGW14456	ENSEMBL	I79_025002	100	100	12	12	FALSE	---	---	gi344160537	+	22390	42071	---	---	---	---	---	---	---	---	---	---	---	---	---
17955276	5.63206	A	5.29603	A	5.73385	A	5.51246	A	5.50398	A	5.70912	A	5.57095	A	5.41172	A	5.57095	A	---	---	---	---	EGW13521	ENSEMBL	I79_025001	100	100	15	15	FALSE	---	---	gi344160539	+	41565	41984	---	---	---	---	---	---	---	---	---	---	---	---	---
17955278	7.81424	A	7.99961	A	7.96037	A	7.73995	A	8.00381	A	7.83423	A	7.51605	A	7.81677	A	7.71622	A	---	---	---	---	EGW11630	ENSEMBL	I79_025000	100	100	17	17	FALSE	---	---	gi344160542	+	21375	29520	---	---	---	---	---	---	---	---	---	---	---	---	---
17955283	4.73678	A	4.59138	A	4.59801	A	4.71795	A	4.59801	A	4.59801	A	4.56455	A	4.33274	A	4.86329	A	---	---	---	---	EGW05050	ENSEMBL	I79_024999	100	100	17	17	FALSE	---	---	gi344160543	+	33645	36071	---	---	---	---	---	---	---	---	---	---	---	---	---
17955285	3.35371	A	3.21019	A	3.35371	A	3.35371	A	3.56172	A	3.28955	A	3.35371	A	3.35371	A	3.45598	A	---	---	---	---	EGW13322	ENSEMBL	I79_024998	100	100	18	18	FALSE	---	---	gi344160562	-	10152	42838	---	---	---	---	---	---	---	---	---	---	---	---	---
17955292	4.23057	A	4.21577	A	4.20081	A	4.23057	A	4.23057	A	4.33166	A	4.23057	A	4.23057	A	4.40874	A	---	---	---	---	EGW15174	ENSEMBL	I79_024997	100	100	15	15	FALSE	---	---	gi344160567	-	38126	44746	---	---	---	---	---	---	---	---	---	---	---	---	---
17955298	5.7543	A	5.89485	A	5.56438	A	5.91382	A	5.95453	A	5.94356	A	5.75281	A	5.15313	A	5.92907	A	---	---	---	---	EGW13212	ENSEMBL	I79_024996	100	100	8	8	FALSE	---	---	gi344160570	-	42965	43630	---	---	---	---	---	---	---	---	---	---	---	---	---
17955302	2.95839	A	2.95839	A	2.86155	A	2.95839	A	2.88579	A	4.03021	A	3.08647	A	2.74828	A	2.4307	A	---	---	---	---	EGW13680	ENSEMBL	I79_024993	100	100	9	9	FALSE	---	---	gi344160573	-	6324	9618	---	---	---	---	---	---	---	---	---	---	---	---	---
17955304	5.87892	A	5.3319	A	5.65414	A	5.50188	A	5.50188	A	5.50188	A	5.62226	A	5.42285	A	5.50188	A	---	---	---	---	EGW13681	ENSEMBL	I79_024994	100	100	15	15	FALSE	---	---	gi344160573	+	42909	43727	---	---	---	---	---	---	---	---	---	---	---	---	---
17955306	5.46296	A	5.47414	A	5.49567	A	5.66157	A	5.52285	A	5.58589	A	5.48134	A	5.39805	A	5.49567	A	---	---	---	---	EGW15209	ENSEMBL	I79_024992	100	100	17	17	FALSE	---	---	gi344160576	-	27213	44825	---	---	---	---	---	---	---	---	---	---	---	---	---
17955311	8.52296	A	8.00466	A	8.67073	A	7.60354	A	7.54255	A	8.84481	A	9.01492	A	8.43666	A	8.32708	A	---	---	---	---	EGW12780	ENSEMBL	I79_024990	100	100	4	4	FALSE	---	---	gi344160582	+	457	6089	---	---	---	---	---	---	---	---	---	---	---	---	---
17955315	1.90116	A	2.01885	A	2.13242	A	2.11329	A	2.10556	A	2.00353	A	2.24409	A	1.99387	A	1.77894	A	---	---	---	---	EGW12781	ENSEMBL	I79_024991	100	100	15	15	FALSE	---	---	gi344160582	+	45114	45765	---	---	---	---	---	---	---	---	---	---	---	---	---
17955317	4.69161	A	4.43864	A	4.36835	A	4.46729	A	4.66967	A	4.65174	A	4.31126	A	3.91591	A	4.43864	A	---	---	---	---	EGW14701	ENSEMBL	I79_024989	100	100	23	23	FALSE	---	---	gi344160583	-	35996	40552	---	---	---	---	---	---	---	---	---	---	---	---	---
17955319	8.39211	A	8.3341	A	8.42058	A	8.70718	A	8.82621	A	8.28476	A	8.31066	A	8.60238	A	8.71203	A	---	---	---	---	EGW14639	ENSEMBL	I79_024987	100	100	10	10	FALSE	---	---	gi344160585	-	11819	19226	XM_003515445	G3IM56	---	---	---	---	---	---	---	---	---	---	---
17955324	5.47116	A	5.38456	A	5.68083	A	5.84698	A	5.56085	A	5.37694	A	4.96503	A	5.85919	A	5.53903	A	---	---	---	---	EGW14640	ENSEMBL	I79_024988	100	100	12	12	FALSE	---	---	gi344160585	-	43765	44007	---	---	---	---	---	---	---	---	---	---	---	---	---
17955326	7.83023	A	7.77612	A	8.14356	A	7.9711	A	7.78138	A	7.74231	A	7.53794	A	7.51204	A	7.49171	A	---	---	---	---	EGW08419	ENSEMBL	I79_024986	100	100	19	19	FALSE	---	---	gi344160587	-	36090	38952	---	---	---	---	---	---	---	---	---	---	---	---	---
17955328	3.86264	A	4.029	A	3.78767	A	3.42524	A	3.05621	A	3.45176	A	3.57709	A	3.85388	A	3.78244	A	---	---	---	---	EGW14269	ENSEMBL	I79_024984	100	100	12	12	FALSE	---	---	gi344160594	-	5226	5585	---	---	---	---	---	---	---	---	---	---	---	---	---
17955330	6.98233	A	8.23309	A	6.79316	A	7.07031	A	8.04504	A	6.47642	A	6.12354	A	6.38497	A	6.46756	A	---	---	---	---	EGW14270	ENSEMBL	I79_024985	100	100	15	15	FALSE	---	---	gi344160594	-	34336	42342	---	---	---	---	---	---	---	---	---	---	---	---	---
17955338	3.00471	A	2.75185	A	3.11256	A	2.90114	A	2.90616	A	2.93071	A	2.84951	A	2.85019	A	3.12055	A	---	---	---	---	EGW12187	ENSEMBL	I79_024981	100	100	12	12	FALSE	---	---	gi344160597	+	2792	3736	---	---	---	---	---	---	---	---	---	---	---	---	---
17955340	3.09602	A	2.94566	A	3.68013	A	3.24663	A	2.90145	A	2.77032	A	2.70178	A	3.09044	A	2.49855	A	---	---	---	---	EGW12188	ENSEMBL	I79_024982	100	100	11	11	FALSE	---	---	gi344160597	+	21507	22445	---	---	---	---	---	---	---	---	---	---	---	---	---
17955342	2.61508	A	3.01813	A	3.0912	A	2.96811	A	3.25068	A	2.97855	A	2.7646	A	2.88889	A	2.44393	A	---	---	---	---	EGW12189	ENSEMBL	I79_024983	100	100	12	12	FALSE	---	---	gi344160597	+	43780	44712	XM_003515441	G3IM52	---	---	---	---	---	---	---	---	---	---	---
17955344	5.60607	A	5.19346	A	5.73041	A	5.69984	A	5.73041	A	6.68143	A	5.51469	A	6.07899	A	6.17842	A	---	---	---	---	EGW12957	ENSEMBL	I79_024980	100	100	9	9	FALSE	---	---	gi344160601	-	10884	11150	---	---	---	---	---	---	---	---	---	---	---	---	---
17955346	5.11438	A	4.93029	A	4.69869	A	4.87555	A	4.77178	A	4.45705	A	4.77178	A	4.84794	A	4.77178	A	---	---	---	---	EGW14880	ENSEMBL	I79_024979	100	100	14	14	FALSE	---	---	gi344160605	+	1207	39670	---	---	---	---	---	---	---	---	---	---	---	---	---
17955354	4.31689	A	4.09806	A	4.02086	A	3.93707	A	4.02086	A	4.19468	A	3.97988	A	4.05813	A	3.89464	A	---	---	---	---	EGW04611	ENSEMBL	I79_024977	100	100	14	14	FALSE	---	---	gi344160608	-	7501	8085	---	---	---	---	---	---	---	---	---	---	---	---	---
17955356	4.50426	A	4.1616	A	4.13828	A	3.38285	A	4.17654	A	4.67985	A	4.0484	A	4.06672	A	4.13481	A	---	---	---	---	EGW04612	ENSEMBL	I79_024978	100	100	10	10	FALSE	---	---	gi344160608	-	27875	34925	---	---	---	---	---	---	---	---	---	---	---	---	---
17955359	8.41008	A	8.52782	A	8.765	A	8.28849	A	8.28531	A	8.59694	A	8.2148	A	7.91223	A	8.40717	A	---	---	---	---	EGW12461	ENSEMBL	I79_024975	100	100	9	9	FALSE	---	---	gi344160613	-	452	26416	---	---	---	---	---	---	---	---	---	---	---	---	---
17955362	6.72879	A	6.20151	A	6.88987	A	6.7363	A	6.58532	A	6.95898	A	7.03508	A	6.74522	A	6.80525	A	---	---	---	---	EGW12459	ENSEMBL	I79_024973	100	100	24	24	FALSE	---	---	gi344160613	+	1231	1389	---	---	---	---	---	---	---	---	---	---	---	---	---
17955364	6.27557	A	6.10812	A	6.16252	A	6.15961	A	6.16252	A	6.16252	A	6.31209	A	6.11633	A	6.17521	A	---	---	---	---	EGW12460	ENSEMBL	I79_024974	100	100	21	21	FALSE	---	---	gi344160613	+	21290	30217	---	---	---	---	---	---	---	---	---	---	---	---	---
17955367	4.9654	A	4.58535	A	4.37836	A	4.37357	A	4.52614	A	4.58957	A	4.97945	A	4.60232	A	4.38147	A	---	---	---	---	EGW12462	ENSEMBL	I79_024976	100	100	10	10	FALSE	---	---	gi344160613	+	36541	37139	---	---	---	---	---	---	---	---	---	---	---	---	---
17955369	4.79403	A	4.79403	A	5.08864	A	4.83874	A	4.65512	A	4.66681	A	4.90845	A	4.79403	A	4.73638	A	---	---	---	---	EGW12399	ENSEMBL	I79_024972	100	100	13	13	FALSE	---	---	gi344160615	+	7153	11992	---	---	---	---	---	---	---	---	---	---	---	---	---
17955372	8.97185	A	9.8174	A	8.91401	A	9.40055	A	9.67409	A	8.86541	A	8.94478	A	9.10955	A	9.29324	A	---	---	---	---	EGW13895	ENSEMBL	I79_024971	100	100	8	8	FALSE	---	---	gi344160619	-	131	23751	---	---	---	---	---	---	---	---	---	---	---	---	---
17955384	6.39007	A	6.21885	A	6.39007	A	6.28804	A	6.39007	A	6.39007	A	6.39007	A	6.52674	A	6.39007	A	---	---	---	---	EGW11307	ENSEMBL	I79_024969	100	100	21	21	FALSE	---	---	gi344160621	-	20040	20981	---	---	---	---	---	---	---	---	---	---	---	---	---
17955386	4.1846	A	4.1846	A	4.49294	A	4.21194	A	4.07552	A	4.35843	A	4.40888	A	4.04216	A	3.85121	A	---	---	---	---	EGW11308	ENSEMBL	I79_024970	100	100	25	25	FALSE	---	---	gi344160621	+	43104	44243	---	---	---	---	---	---	---	---	---	---	---	---	---
17955390	6.06567	A	5.92861	A	6.11233	A	6.24045	A	5.87559	A	6.41758	A	6.44271	A	6.06567	A	5.92419	A	---	---	---	---	EGW11863	ENSEMBL	I79_024968	100	100	16	16	FALSE	---	---	gi344160622	-	35121	39251	---	---	---	---	---	---	---	---	---	---	---	---	---
17955394	5.3656	A	5.17812	A	5.25627	A	5.2065	A	5.22758	A	5.2065	A	5.2065	A	5.11318	A	5.2065	A	---	---	---	---	EGW11982	ENSEMBL	I79_024967	100	100	20	20	FALSE	---	---	gi344160623	+	166	47177	---	---	---	---	---	---	---	---	---	---	---	---	---
17955407	5.94995	A	6.01916	A	6.03972	A	5.97368	A	6.12429	A	5.88903	A	6.01006	A	5.85716	A	5.93206	A	---	---	---	---	EGW14898	ENSEMBL	I79_024966	100	100	23	23	FALSE	---	---	gi344160625	-	29325	29732	---	---	---	---	---	---	---	---	---	---	---	---	---
17955409	3.47167	A	2.8612	A	3.38742	A	2.70245	A	2.79171	A	2.2366	A	2.98393	A	2.55501	A	2.79816	A	---	---	---	---	EGW15063	ENSEMBL	I79_024963	100	100	8	8	FALSE	---	---	gi344160626	+	4632	5576	---	---	---	---	---	---	---	---	---	---	---	---	---
17955413	2.59971	A	2.70209	A	2.59072	A	2.77983	A	2.65367	A	2.64254	A	3.52199	A	2.7891	A	2.50423	A	---	---	---	---	EGW15064	ENSEMBL	I79_024964	100	100	11	11	FALSE	---	---	gi344160626	+	20291	21235	---	---	---	---	---	---	---	---	---	---	---	---	---
17955415	6.2116	A	5.83008	A	5.8651	A	5.86663	A	5.92369	A	6.11554	A	6.04063	A	6.07087	A	5.98291	A	---	---	---	---	EGW14118	ENSEMBL	I79_024960	100	100	8	8	FALSE	---	---	gi344160627	+	286	10167	---	---	---	---	---	---	---	---	---	---	---	---	---
17955417	6.81242	A	6.78402	A	7.09484	A	6.62681	A	6.56476	A	6.776	A	6.86029	A	6.73986	A	6.78402	A	---	---	---	---	EGW14119	ENSEMBL	I79_024961	100	100	19	19	FALSE	---	---	gi344160627	+	28824	29810	---	---	---	---	---	---	---	---	---	---	---	---	---
17955419	5.49378	A	5.36467	A	5.36467	A	5.48469	A	5.33556	A	5.17113	A	5.26814	A	5.42478	A	5.35897	A	---	---	---	---	EGW14120	ENSEMBL	I79_024962	100	100	19	19	FALSE	---	---	gi344160627	+	29856	30371	---	---	---	---	---	---	---	---	---	---	---	---	---
17955421	5.57095	A	5.32677	A	5.02154	A	5.36866	A	5.03742	A	5.42073	A	5.32677	A	5.20212	A	5.36046	A	---	---	---	---	EGW08306	ENSEMBL	I79_024959	100	100	19	19	FALSE	---	---	gi344160629	+	6926	38895	---	---	---	---	---	---	---	---	---	---	---	---	---
17955425	1.89952	A	1.75028	A	1.73523	A	1.78866	A	1.89663	A	1.97956	A	2.29477	A	2.16751	A	2.13721	A	---	---	---	---	EGW14429	ENSEMBL	I79_024958	100	100	8	8	FALSE	---	---	gi344160630	+	19538	19963	XM_003515427	G3IM28	---	---	---	---	---	---	---	---	---	---	---
17955427	4.8272	A	4.50689	A	4.83125	A	4.28453	A	4.30927	A	4.6699	A	4.68882	A	4.49006	A	4.31978	A	---	---	---	---	EGW10548	ENSEMBL	I79_024957	100	100	25	25	FALSE	---	---	gi344160631	-	17172	18764	---	---	---	---	---	---	---	---	---	---	---	---	---
17955429	8.64826	A	8.95694	A	8.73821	A	8.82762	A	8.81363	A	8.72423	A	8.55076	A	8.72448	A	8.61589	A	---	---	---	---	EGW15069	ENSEMBL	I79_024956	100	100	15	15	FALSE	---	---	gi344160633	-	6672	18972	XM_003515425	G3IM26	---	---	---	---	---	---	---	---	---	---	---
17955443	4.9967	A	4.58928	A	5.18707	A	5.13531	A	3.85839	A	6.76378	A	6.76426	A	5.51147	A	4.49136	A	---	---	---	---	EGW15042	ENSEMBL	I79_024953	100	100	18	18	FALSE	---	---	gi344160634	-	3040	3987	XM_003515422	G3IM23	---	---	---	---	---	---	---	---	---	---	---
17955445	5.3705	A	5.41504	A	5.37857	A	5.38526	A	5.32286	A	5.29849	A	5.19547	A	4.94475	A	5.18521	A	---	---	---	---	EGW15043	ENSEMBL	I79_024954	100	100	14	14	FALSE	---	---	gi344160634	-	20073	21020	XM_003515423	G3IM24	---	---	---	---	---	---	---	---	---	---	---
17955447	2.71829	A	2.85052	A	2.85052	A	3.1544	A	3.50815	A	2.85052	A	3.45715	A	2.62119	A	2.76403	A	---	---	---	---	EGW15044	ENSEMBL	I79_024955	100	100	9	9	FALSE	---	---	gi344160634	+	44402	45349	XM_003515424	G3IM25	---	---	---	---	---	---	---	---	---	---	---
17955449	5.05344	A	5.11867	A	5.41703	A	5.02765	A	5.12768	A	5.45235	A	5.34021	A	5.35017	A	5.41601	A	---	---	---	---	EGW11916	ENSEMBL	I79_024952	100	100	15	15	FALSE	---	---	gi344160641	+	22110	26296	---	---	---	---	---	---	---	---	---	---	---	---	---
17955453	3.82435	A	3.7453	A	3.69752	A	3.85437	A	3.70121	A	4.05369	A	3.73138	A	3.82435	A	3.92656	A	---	---	---	---	EGW01197	ENSEMBL	I79_024951	100	100	12	12	FALSE	---	---	gi344160642	+	23948	27972	---	---	---	---	---	---	---	---	---	---	---	---	---
17955457	4.90867	A	3.76049	A	4.73038	A	5.76154	A	3.67046	A	5.04416	A	4.96724	A	4.74429	A	3.59528	A	---	---	---	---	EGV99095	ENSEMBL	I79_024949	100	100	22	22	FALSE	---	---	gi344160646	-	3599	3781	---	---	---	---	---	---	---	---	---	---	---	---	---
17955459	7.90684	A	6.64983	A	7.82752	A	8.26809	A	6.17779	A	7.65998	A	7.73285	A	7.57563	A	6.32788	A	---	---	---	---	EGV99096	ENSEMBL	I79_024950	100	100	12	12	FALSE	---	---	gi344160646	-	4281	45400	---	---	---	---	---	---	---	---	---	---	---	---	---
17955482	8.81068	A	8.92392	A	8.79009	A	8.6821	A	8.70871	A	8.76556	A	8.87475	A	8.48859	A	8.73183	A	---	---	---	---	EGW14230	ENSEMBL	I79_024947	100	100	20	20	FALSE	---	---	gi344160651	-	416	15062	---	---	---	---	---	---	---	---	---	---	---	---	---
17955486	3.99823	A	4.09998	A	4.06852	A	4.24762	A	4.09503	A	4.31718	A	3.90448	A	4.16592	A	4.09503	A	---	---	---	---	EGW14231	ENSEMBL	I79_024948	100	100	16	16	FALSE	---	---	gi344160651	-	32528	36609	---	---	---	---	---	---	---	---	---	---	---	---	---
17955489	5.78723	A	5.68907	A	5.68835	A	5.63948	A	5.93008	A	5.69406	A	5.68883	A	5.42812	A	5.77716	A	---	---	---	---	EGW15313	ENSEMBL	I79_024944	100	100	18	18	FALSE	---	---	gi344160653	-	30505	32303	---	---	---	---	---	---	---	---	---	---	---	---	---
17955492	5.92389	A	5.66858	A	5.66858	A	5.61784	A	5.9365	A	5.66858	A	5.66858	A	5.56785	A	5.67615	A	---	---	---	---	EGW15314	ENSEMBL	I79_024945	100	100	24	24	FALSE	---	---	gi344160653	+	32383	37762	---	---	---	---	---	---	---	---	---	---	---	---	---
17955495	5.53075	A	5.50541	A	5.61099	A	5.3947	A	5.41765	A	5.17127	A	5.26758	A	5.3083	A	5.48043	A	---	---	---	---	EGW15315	ENSEMBL	I79_024946	100	100	14	14	FALSE	---	---	gi344160653	-	38556	45245	---	---	---	---	---	---	---	---	---	---	---	---	---
17955503	11.4787	A	11.5895	A	11.7192	A	11.6039	A	11.4936	A	11.2154	A	11.3657	A	11.3723	A	11.2813	A	---	---	---	---	EGW13765	ENSEMBL	I79_024941	100	100	13	13	FALSE	---	---	gi344160672	+	43487	43936	---	---	---	---	---	---	---	---	---	---	---	---	---
17955505	4.72238	A	4.64978	A	4.98479	A	4.26077	A	4.69981	A	4.4526	A	4.69981	A	4.82719	A	4.34454	A	---	---	---	---	EGW14859	ENSEMBL	I79_024940	100	100	13	13	FALSE	---	---	gi344160674	-	26848	28916	---	---	---	---	---	---	---	---	---	---	---	---	---
17955507	5.24105	A	4.76137	A	5.05726	A	4.86756	A	4.61142	A	4.81743	A	4.8635	A	4.74501	A	4.83606	A	---	---	---	---	EGW15160	ENSEMBL	I79_024939	100	100	19	19	FALSE	---	---	gi344160675	-	25107	46777	---	---	---	---	---	---	---	---	---	---	---	---	---
17955515	6.60716	A	6.28418	A	6.1109	A	6.33862	A	6.37882	A	6.37882	A	6.29836	A	6.43326	A	6.49256	A	---	---	---	---	EGW14506	ENSEMBL	I79_024937	100	100	16	16	FALSE	---	---	gi344160676	+	20352	21629	---	---	---	---	---	---	---	---	---	---	---	---	---
17955517	5.95941	A	5.91605	A	5.88876	A	5.71508	A	5.58603	A	5.53317	A	5.83314	A	5.78663	A	5.82536	A	---	---	---	---	EGW14507	ENSEMBL	I79_024938	100	100	11	11	FALSE	---	---	gi344160676	+	31878	35737	---	---	---	---	---	---	---	---	---	---	---	---	---
17955520	9.91331	A	9.88264	A	9.85882	A	10.046	A	10.0982	A	10.0167	A	9.95742	A	10.0447	A	9.97324	A	---	---	---	---	EGW14557	ENSEMBL	I79_024936	100	100	11	11	FALSE	---	---	gi344160678	-	6684	32842	---	---	---	---	---	---	---	---	---	---	---	---	---
17955528	4.83312	A	4.4996	A	4.94781	A	4.52942	A	4.40204	A	4.79509	A	4.66085	A	4.74582	A	4.65297	A	XM_003515409	LOC100774838	uncharacterized LOC100774838	---	XM_003515409	RefSeq	PREDICTED: Cricetulus griseus hypothetical protein LOC100774838 (LOC100774838), mRNA.	100	100	14	14	FALSE	---	---	gi344160679	+	8680	9009	---	---	---	---	---	---	---	---	---	---	---	---	---
17955530	7.18937	A	7.47803	A	6.6347	A	6.69235	A	7.10311	A	6.44075	A	6.52501	A	5.8921	A	6.17837	A	---	---	---	---	EGW05851	ENSEMBL	I79_024931	100	100	9	9	FALSE	---	---	gi344160681	-	13196	33991	---	---	---	---	---	---	---	---	---	---	---	---	---
17955544	10.0239	A	9.91552	A	9.97916	A	9.78333	A	9.69839	A	9.97833	A	9.97027	A	9.83627	A	9.90977	A	---	---	---	---	EGW05852	ENSEMBL	I79_024932	100	100	25	25	FALSE	---	---	gi344160681	+	34343	37359	---	---	---	---	---	---	---	---	---	---	---	---	---
17955548	3.01594	A	3.08068	A	3.11635	A	3.09857	A	3.07599	A	3.1436	A	2.97401	A	3.08068	A	3.06877	A	---	---	---	---	EGW14454	ENSEMBL	I79_024934	100	100	26	26	FALSE	---	---	gi344160682	-	1697	4730	---	---	---	---	---	---	---	---	---	---	---	---	---
17955551	10.7159	A	10.6237	A	10.4307	A	10.8116	A	10.7878	A	10.4985	A	10.7344	A	10.8313	A	10.6817	A	---	---	---	---	EGW11752	ENSEMBL	I79_024930	100	100	17	17	FALSE	---	---	gi344160686	-	2790	32334	---	---	---	---	---	---	---	---	---	---	---	---	---
17955558	5.75113	A	5.78165	A	5.69306	A	6.11201	A	5.34723	A	5.71953	A	5.78024	A	5.7077	A	6.21199	A	XM_003515403	LOC100772515	olfactory receptor 13A1-like	---	XM_003515403	RefSeq	PREDICTED: Cricetulus griseus olfactory receptor 13A1-like (LOC100772515), mRNA.	100	100	8	8	FALSE	---	---	gi344160692	+	20522	21433	---	---	---	---	---	---	---	---	---	---	---	---	---
17955560	8.4858	A	8.96156	A	9.34232	A	9.18929	A	8.82772	A	9.16462	A	8.72232	A	8.95484	A	8.8442	A	---	---	---	---	EGW14841	ENSEMBL	I79_024928	100	100	11	11	FALSE	---	---	gi344160693	-	17882	29588	---	---	---	---	---	---	---	---	---	---	---	---	---
17955562	6.0671	A	6.1323	A	6.02523	A	6.08868	A	6.0671	A	6.0671	A	6.25631	A	6.0671	A	5.87993	A	---	---	---	---	EGW14786	ENSEMBL	I79_024927	100	100	16	16	FALSE	---	---	gi344160694	-	6688	43666	---	---	---	---	---	---	---	---	---	---	---	---	---
17955570	6.50219	A	6.50682	A	6.50219	A	6.2299	A	5.34951	A	6.92524	A	6.88155	A	6.82491	A	6.24976	A	---	---	---	---	EGW14711	ENSEMBL	I79_024926	100	100	23	23	FALSE	---	---	gi344160695	+	4394	4831	---	---	---	---	---	---	---	---	---	---	---	---	---
17955572	5.70623	A	5.62118	A	6.16831	A	5.57501	A	5.6618	A	5.73701	A	5.50398	A	5.08209	A	5.79057	A	---	---	---	---	EGW09155	ENSEMBL	I79_024921	100	100	10	10	FALSE	---	---	gi344160696	-	1606	2113	---	---	---	---	---	---	---	---	---	---	---	---	---
17955575	5.54132	A	5.45585	A	5.36467	A	5.50796	A	5.54132	A	5.82901	A	5.73121	A	5.61231	A	5.71131	A	---	---	---	---	EGW09156	ENSEMBL	I79_024922	100	100	13	13	FALSE	---	---	gi344160696	-	6169	17101	---	---	---	---	---	---	---	---	---	---	---	---	---
17955579	3.10229	A	2.57006	A	2.51087	A	2.39151	A	3.01266	A	2.56322	A	2.75787	A	3.64565	A	2.36089	A	---	---	---	---	EGW09157	ENSEMBL	I79_024923	100	100	9	9	FALSE	---	---	gi344160696	-	30930	31496	---	---	---	---	---	---	---	---	---	---	---	---	---
17955582	5.85941	A	5.44149	A	5.23034	A	5.45148	A	5.37968	A	5.45148	A	5.48381	A	5.53461	A	5.58714	A	---	---	---	---	EGW09158	ENSEMBL	I79_024924	100	100	9	9	FALSE	---	---	gi344160696	-	40062	45392	---	---	---	---	---	---	---	---	---	---	---	---	---
17955585	2.9315	A	3.76734	A	3.74177	A	3.48197	A	3.96675	A	3.43343	A	3.78476	A	4.04216	A	3.83051	A	---	---	---	---	EGW09159	ENSEMBL	I79_024925	100	100	11	11	FALSE	---	---	gi344160696	-	49121	49558	---	---	---	---	---	---	---	---	---	---	---	---	---
17955587	8.18931	A	8.64488	A	8.43917	A	8.5722	A	8.55078	A	8.5313	A	8.31043	A	8.43917	A	8.21496	A	---	---	---	---	EGW11110	ENSEMBL	I79_024918	100	100	25	25	FALSE	---	---	gi344160697	+	5606	5833	---	---	---	---	---	---	---	---	---	---	---	---	---
17955589	6.53168	A	6.67096	A	6.55416	A	6.68311	A	6.55416	A	6.67985	A	6.56366	A	6.50207	A	6.47432	A	---	---	---	---	EGW11111	ENSEMBL	I79_024919	100	100	23	23	FALSE	---	---	gi344160697	-	6803	7021	---	---	---	---	---	---	---	---	---	---	---	---	---
17955591	4.65617	A	4.19458	A	4.54511	A	4.35905	A	4.47038	A	4.40672	A	4.58669	A	4.48151	A	4.36091	A	---	---	---	---	EGW11112	ENSEMBL	I79_024920	100	100	24	24	FALSE	---	---	gi344160697	-	20167	21096	---	---	---	---	---	---	---	---	---	---	---	---	---
17955593	3.0912	A	3.0912	A	3.0912	A	3.11458	A	3.28101	A	3.05526	A	3.26757	A	3.0912	A	2.98329	A	---	---	---	---	EGW14735	ENSEMBL	I79_024917	100	100	9	9	FALSE	---	---	gi344160700	-	10548	26483	---	---	---	---	---	---	---	---	---	---	---	---	---
17955597	5.18469	A	5.04186	A	5.0032	A	5.07127	A	5.06761	A	4.73906	A	5.03248	A	4.87061	A	5.04186	A	---	---	---	---	EGW12311	ENSEMBL	I79_024916	100	100	20	20	FALSE	---	---	gi344160703	+	30816	31391	XM_003515397	G3ILY9	---	---	---	---	---	---	---	---	---	---	---
17955599	5.82102	A	5.60247	A	5.56694	A	5.48825	A	5.51498	A	5.48442	A	5.69401	A	5.56229	A	5.76337	A	---	---	---	---	EGW06385	ENSEMBL	I79_024913	100	100	18	18	FALSE	---	---	gi344160709	+	7317	7976	XM_003515390	G3ILY7	---	---	---	---	---	---	---	---	---	---	---
17955603	8.1633	A	8.03116	A	8.21855	A	8.02257	A	8.24281	A	8.28386	A	8.3775	A	8.33952	A	8.28347	A	---	---	---	---	EGW06386	ENSEMBL	I79_024914	100	100	10	10	FALSE	---	---	gi344160709	+	28380	30626	XM_003515391	G3ILY8	---	---	---	---	---	---	---	---	---	---	---
17955610	3.6125	A	3.6322	A	4.19365	A	3.76113	A	3.54479	A	3.42603	A	3.6125	A	3.77467	A	3.6125	A	---	---	---	---	EGW10228	ENSEMBL	I79_024910	100	100	13	13	FALSE	---	---	gi344160714	+	602	1555	---	---	---	---	---	---	---	---	---	---	---	---	---
17955612	3.00473	A	2.71839	A	2.67783	A	2.39096	A	2.51087	A	2.51087	A	2.81363	A	2.65367	A	2.61191	A	---	---	---	---	EGW10229	ENSEMBL	I79_024911	100	100	11	11	FALSE	---	---	gi344160714	+	18426	19376	---	---	---	---	---	---	---	---	---	---	---	---	---
17955614	4.12269	A	4.34169	A	4.45955	A	3.76672	A	4.27324	A	4.17553	A	3.97905	A	4.74765	A	4.45838	A	---	---	---	---	EGW10230	ENSEMBL	I79_024912	100	100	8	8	FALSE	---	---	gi344160714	+	28332	29282	XM_003515389	G3ILY6	---	---	---	---	---	---	---	---	---	---	---
17955616	5.38373	A	5.21515	A	5.4329	A	5.08823	A	5.27364	A	5.27364	A	5.39176	A	5.27364	A	5.26656	A	---	---	---	---	EGW11210	ENSEMBL	I79_024908	100	100	26	26	FALSE	---	---	gi344160717	-	4381	14166	---	---	---	---	---	---	---	---	---	---	---	---	---
17955619	5.18454	A	4.90603	A	4.90258	A	5.11467	A	4.89532	A	5.33918	A	5.27419	A	5.11467	A	5.19607	A	---	---	---	---	EGW11211	ENSEMBL	I79_024909	100	100	13	13	FALSE	---	---	gi344160717	-	26970	41912	---	---	---	---	---	---	---	---	---	---	---	---	---
17955623	3.97506	A	3.63101	A	3.7516	A	3.7516	A	4.24979	A	3.7516	A	3.7516	A	3.78158	A	3.66976	A	---	---	---	---	EGW14440	ENSEMBL	I79_024906	100	100	22	22	FALSE	---	---	gi344160718	-	2922	3095	---	---	---	---	---	---	---	---	---	---	---	---	---
17955625	9.51633	A	10.1459	A	9.51633	A	9.60959	A	9.42187	A	9.45312	A	9.60338	A	9.48291	A	9.21552	A	---	---	---	---	EGW14441	ENSEMBL	I79_024907	100	100	25	25	FALSE	---	---	gi344160718	-	8303	11809	---	---	---	---	---	---	---	---	---	---	---	---	---
17955628	6.81424	A	7.60269	A	7.00171	A	6.83268	A	7.14951	A	7.21714	A	6.70368	A	6.89082	A	6.89862	A	---	---	---	---	EGW10015	ENSEMBL	I79_024904	100	100	9	9	FALSE	---	---	gi344160719	+	27986	33996	---	---	---	---	---	---	---	---	---	---	---	---	---
17955631	3.21928	A	2.82096	A	3.36167	A	2.98909	A	3.21928	A	2.95794	A	3.21928	A	3.9718	A	2.88176	A	---	---	---	---	EGW10016	ENSEMBL	I79_024905	100	100	9	9	FALSE	---	---	gi344160719	-	46628	46927	---	---	---	---	---	---	---	---	---	---	---	---	---
17955633	10.892	A	10.9527	A	10.5957	A	10.6427	A	10.8146	A	10.2151	A	10.4872	A	10.1011	A	10.2924	A	---	---	---	---	EGW15156	ENSEMBL	I79_024903	100	100	9	9	FALSE	---	---	gi344160720	+	31052	31986	---	---	---	---	---	---	---	---	---	---	---	---	---
17955637	5.25712	A	5.50188	A	5.50188	A	5.31622	A	5.66451	A	5.50188	A	5.83305	A	5.7409	A	5.31999	A	---	---	---	---	EGW14919	ENSEMBL	I79_024898	100	100	17	17	FALSE	---	---	gi344160726	+	2101	8814	---	---	---	---	---	---	---	---	---	---	---	---	---
17955642	10.1204	A	9.75803	A	11.4784	A	10.1195	A	9.74325	A	10.357	A	10.3615	A	10.1617	A	10.1617	A	---	---	---	---	EGW14919	ENSEMBL	I79_024898	100	100	6	6	FALSE	---	---	gi344160726	+	2003	2166	---	---	---	---	---	---	---	---	---	---	---	---	---
17955646	8.18804	A	8.75984	A	8.23308	A	8.20623	A	8.25867	A	8.20353	A	8.07982	A	8.14095	A	7.98085	A	---	---	---	---	EGW14920	ENSEMBL	I79_024901	100	100	22	22	FALSE	---	---	gi344160726	+	23624	32772	---	---	---	---	---	---	---	---	---	---	---	---	---
17955651	7.38757	A	7.91302	A	7.18877	A	7.45452	A	7.44902	A	7.11156	A	7.32469	A	7.08868	A	6.81768	A	---	---	---	---	EGW14921	ENSEMBL	I79_024902	100	100	5	5	FALSE	---	---	gi344160726	+	36810	38780	---	---	---	---	---	---	---	---	---	---	---	---	---
17955656	7.48523	A	7.63261	A	7.62678	A	7.7458	A	7.88248	A	7.55914	A	7.50416	A	7.78679	A	7.59794	A	---	---	---	---	EGW12473	ENSEMBL	I79_024894	100	100	15	15	FALSE	---	---	gi344160727	+	1098	2916	---	---	---	---	---	---	---	---	---	---	---	---	---
17955660	5.87392	A	5.71455	A	6.02019	A	5.7822	A	5.84278	A	5.8471	A	5.53637	A	5.83663	A	5.92379	A	---	---	---	---	EGW12474	ENSEMBL	I79_024895	100	100	12	12	FALSE	---	---	gi344160727	+	33979	50191	---	---	---	---	---	---	---	---	---	---	---	---	---
17955669	4.92417	A	4.87837	A	4.73352	A	4.58307	A	4.68982	A	4.62803	A	6.07932	A	5.00655	A	4.91131	A	---	---	---	---	EGW12754	ENSEMBL	I79_024893	100	100	22	22	FALSE	---	---	gi344160729	+	41996	42742	XM_003515381	G3ILX1	---	---	---	---	---	---	---	---	---	---	---
17955671	5.00486	A	4.67573	A	5.45135	A	4.78278	A	5.00198	A	4.53587	A	5.39077	A	5.26428	A	5.12357	A	---	---	---	---	EGW14616	ENSEMBL	I79_024891	100	100	15	15	FALSE	---	---	gi344160735	-	20632	34850	---	---	---	---	---	---	---	---	---	---	---	---	---
17955677	5.99025	A	5.75819	A	5.92613	A	5.8695	A	6.04359	A	5.89422	A	5.92613	A	5.82774	A	5.96897	A	---	---	---	---	EGW14617	ENSEMBL	I79_024892	100	100	18	18	FALSE	---	---	gi344160735	-	44614	46750	---	---	---	---	---	---	---	---	---	---	---	---	---
17955680	2.71545	A	2.80126	A	2.82093	A	3.05805	A	3.05236	A	2.48971	A	2.71909	A	3.04516	A	2.78434	A	---	---	---	---	EGW09720	ENSEMBL	I79_024890	100	100	4	4	FALSE	---	---	gi344160736	+	30867	31670	---	---	---	---	---	---	---	---	---	---	---	---	---
17955683	6.04443	A	6.03514	A	5.71072	A	6.3358	A	5.92274	A	6.03812	A	6.15952	A	6.0477	A	6.25705	A	---	---	---	---	EGV98379	ENSEMBL	I79_024889	100	100	8	8	FALSE	---	---	gi344160740	-	13081	13847	---	---	---	---	---	---	---	---	---	---	---	---	---
17955686	8.52953	A	8.60811	A	8.82278	A	9.4822	A	9.45366	A	8.72845	A	8.55806	A	9.21592	A	9.35803	A	---	---	---	---	EGW01246	ENSEMBL	I79_024888	100	100	24	24	FALSE	---	---	gi344160741	-	40097	40552	---	---	---	---	---	---	---	---	---	---	---	---	---
17955688	4.99978	A	5.06673	A	5.36868	A	4.84983	A	4.93994	A	5.16478	A	5.20516	A	4.88932	A	5.00095	A	---	---	---	---	EGW14021	ENSEMBL	I79_024887	100	100	6	6	FALSE	---	---	gi344160747	+	1701	17573	---	---	---	---	---	---	---	---	---	---	---	---	---
17955691	4.94292	A	4.90526	A	5.04399	A	5.04204	A	4.8616	A	5.61022	A	4.86449	A	5.78341	A	5.04204	A	---	---	---	---	EGW15111	ENSEMBL	I79_024885	100	100	10	10	FALSE	---	---	gi344160750	-	6518	14573	---	---	---	---	---	---	---	---	---	---	---	---	---
17955699	5.01964	A	4.84598	A	4.98357	A	4.75068	A	4.84598	A	4.59324	A	4.98909	A	4.55101	A	4.84598	A	---	---	---	---	EGW15112	ENSEMBL	I79_024886	100	100	13	13	FALSE	---	---	gi344160750	+	44417	48729	---	---	---	---	---	---	---	---	---	---	---	---	---
17955702	8.99406	A	8.91955	A	8.74555	A	8.89232	A	8.86104	A	8.98963	A	9.37865	A	9.12018	A	9.17018	A	---	---	---	---	EGW15066	ENSEMBL	I79_024883	100	100	16	16	FALSE	---	---	gi344160754	+	19000	40932	---	---	---	---	---	---	---	---	---	---	---	---	---
17955722	5.65167	A	5.30104	A	5.41838	A	5.04232	A	5.30104	A	5.1401	A	5.27118	A	5.19616	A	5.57061	A	---	---	---	---	EGW15067	ENSEMBL	I79_024884	100	100	9	9	FALSE	---	---	gi344160754	+	43221	49324	---	---	---	---	---	---	---	---	---	---	---	---	---
17955729	8.15596	A	8.22012	A	8.1862	A	7.95822	A	7.97161	A	7.97346	A	7.76298	A	7.89954	A	7.92046	A	---	---	---	---	EGW15129	ENSEMBL	I79_024882	100	100	19	19	FALSE	---	---	gi344160756	+	17440	40721	---	---	---	---	---	---	---	---	---	---	---	---	---
17955736	4.38405	A	4.09265	A	4.46229	A	4.60118	A	4.32489	A	4.15031	A	4.43312	A	4.47243	A	4.02575	A	---	---	---	---	EGW13764	ENSEMBL	I79_024881	100	100	18	18	FALSE	---	---	gi344160763	-	15332	16672	---	---	---	---	---	---	---	---	---	---	---	---	---
17955738	8.63574	A	9.6265	A	8.59282	A	9.22728	A	9.15592	A	8.39266	A	8.71904	A	8.86554	A	8.94542	A	---	---	---	---	EGW08977	ENSEMBL	I79_024879	100	100	10	10	FALSE	---	---	gi344160765	+	1085	1339	---	---	---	---	---	---	---	---	---	---	---	---	---
17955740	3.27873	A	3.64354	A	3.08579	A	3.2254	A	3.1866	A	3.49464	A	3.44378	A	3.43369	A	3.41074	A	---	---	---	---	EGW08978	ENSEMBL	I79_024880	100	100	12	12	FALSE	---	---	gi344160765	+	16307	17257	---	---	---	---	---	---	---	---	---	---	---	---	---
17955742	4.70372	A	4.86186	A	5.34918	A	4.79443	A	4.99439	A	4.64759	A	4.56002	A	4.98385	A	4.61388	A	---	---	---	---	EGW12028	ENSEMBL	I79_024877	100	100	10	10	FALSE	---	---	gi344160768	-	35821	36482	---	---	---	---	---	---	---	---	---	---	---	---	---
17955744	4.57418	A	4.59138	A	3.73016	A	5.16715	A	4.62688	A	4.39438	A	4.80163	A	5.16715	A	4.67528	A	---	---	---	---	EGW12029	ENSEMBL	I79_024878	100	100	9	9	FALSE	---	---	gi344160768	-	50561	50893	---	---	---	---	---	---	---	---	---	---	---	---	---
17955746	4.57805	A	4.43119	A	4.89668	A	4.57805	A	4.70488	A	4.21263	A	5.01626	A	4.73376	A	3.81901	A	---	---	---	---	EGW14509	ENSEMBL	I79_024874	100	100	11	11	FALSE	---	---	gi344160770	-	6635	7606	---	---	---	---	---	---	---	---	---	---	---	---	---
17955748	2.24586	A	1.7652	A	1.72571	A	1.89798	A	1.82282	A	2.04082	A	1.66451	A	1.84615	A	1.84209	A	---	---	---	---	EGW14510	ENSEMBL	I79_024875	100	100	12	12	FALSE	---	---	gi344160770	+	18147	19091	---	---	---	---	---	---	---	---	---	---	---	---	---
17955750	5.57095	A	5.57503	A	4.99596	A	5.42976	A	5.22452	A	5.14974	A	5.10948	A	5.27915	A	5.31447	A	XM_003515371	LOC100755444	olfactory receptor 502-like	---	XM_003515371	RefSeq	PREDICTED: Cricetulus griseus olfactory receptor 502-like (LOC100755444), mRNA.	100	100	19	19	FALSE	---	---	gi344160770	-	42573	43415	---	---	---	---	---	---	---	---	---	---	---	---	---
17955752	5.369	A	5.28526	A	5.15671	A	5.12037	A	5.25511	A	5.43069	A	5.44203	A	5.26068	A	4.95551	A	---	---	---	---	EGW14593	ENSEMBL	I79_024871	100	100	14	14	FALSE	---	---	gi344160772	+	19065	24412	---	---	---	---	---	---	---	---	---	---	---	---	---
17955758	5.04605	A	4.87064	A	5.0289	A	5.0289	A	5.0289	A	5.0289	A	5.17768	A	4.71063	A	5.0289	A	XM_003515367	LOC100754296	olfactory receptor 52B4-like	---	XM_003515367	RefSeq	PREDICTED: Cricetulus griseus olfactory receptor 52B4-like (LOC100754296), mRNA.	100	100	21	21	FALSE	---	---	gi344160772	-	31050	32000	XM_003515367	G3ILV0	GO:0007165 // GO:0007186 // GO:0007608 // GO:0050896 // GO:0050911	signal transduction // G-protein coupled receptor signaling pathway // sensory perception of smell // response to stimulus // detection of chemical stimulus involved in sensory perception of smell	inferred from electronic annotation // inferred from electronic annotation // inferred from electronic annotation // inferred from electronic annotation // inferred from electronic annotation	GO:0005886 // GO:0016020 // GO:0016021	plasma membrane // membrane // integral to membrane	inferred from electronic annotation // inferred from electronic annotation // inferred from electronic annotation	GO:0004871 // GO:0004930 // GO:0004984	signal transducer activity // G-protein coupled receptor activity // olfactory receptor activity	inferred from electronic annotation // inferred from electronic annotation // inferred from electronic annotation	---	---
17955760	3.55337	A	3.62378	A	3.55337	A	3.70397	A	3.45419	A	3.52203	A	3.55337	A	3.55337	A	3.3109	A	---	---	---	---	EGW14595	ENSEMBL	I79_024873	100	100	17	17	FALSE	---	---	gi344160772	-	44768	45712	XM_003515369	G3ILV1	---	---	---	---	---	---	---	---	---	---	---
17955762	4.97411	A	4.92124	A	5.07186	A	5.06224	A	4.4891	A	4.8455	A	4.93694	A	4.93694	A	4.77507	A	---	---	---	---	EGW14826	ENSEMBL	I79_024869	100	100	9	9	FALSE	---	---	gi344160777	+	853	8787	---	---	---	---	---	---	---	---	---	---	---	---	---
17955768	8.53629	A	9.32188	A	8.41382	A	8.44327	A	8.93569	A	8.53373	A	8.54059	A	8.47366	A	8.51437	A	---	---	---	---	EGW14827	ENSEMBL	I79_024870	100	100	16	16	FALSE	---	---	gi344160777	+	18545	42435	---	---	---	---	---	---	---	---	---	---	---	---	---
17955784	2.75964	A	2.64339	A	2.30632	A	2.65078	A	2.44489	A	2.57814	A	2.46433	A	2.53391	A	2.53391	A	---	---	---	---	EGW15058	ENSEMBL	I79_024868	100	100	16	16	FALSE	---	---	gi344160779	+	11681	48668	---	---	---	---	---	---	---	---	---	---	---	---	---
17955790	10.8918	A	10.9553	A	10.8918	A	10.8646	A	10.8918	A	11.0044	A	10.9657	A	10.7987	A	10.7878	A	---	---	---	---	EGW13051	ENSEMBL	I79_024867	100	100	20	20	FALSE	---	---	gi344160781	-	17686	39378	---	---	---	---	---	---	---	---	---	---	---	---	---
17955807	5.52081	A	5.2471	A	5.08499	A	5.40306	A	5.49829	A	5.40306	A	5.18838	A	5.40306	A	5.6039	A	---	---	---	---	EGW12559	ENSEMBL	I79_024865	100	100	18	18	FALSE	---	---	gi344160783	+	3253	13589	---	---	---	---	---	---	---	---	---	---	---	---	---
17955811	3.92416	A	4.05439	A	3.8663	A	4.22704	A	4.40747	A	4.01285	A	4.36831	A	3.70867	A	3.9292	A	---	---	---	---	EGW12560	ENSEMBL	I79_024866	100	100	8	8	FALSE	---	---	gi344160783	+	34607	34921	---	---	---	---	---	---	---	---	---	---	---	---	---
17955813	4.9314	A	4.44159	A	4.50195	A	4.27722	A	4.61299	A	4.49577	A	4.36157	A	4.60274	A	4.61463	A	---	---	---	---	EGW14728	ENSEMBL	I79_024864	100	100	20	20	FALSE	---	---	gi344160789	+	18610	19371	---	---	---	---	---	---	---	---	---	---	---	---	---
17955815	6.29512	A	6.127	A	5.99202	A	6.10617	A	5.84666	A	6.24832	A	6.29091	A	6.07573	A	6.127	A	---	---	---	---	EGW14836	ENSEMBL	I79_024863	100	100	9	9	FALSE	---	---	gi344160790	-	46813	47220	---	---	---	---	---	---	---	---	---	---	---	---	---
17955817	3.32982	A	3.96044	A	3.51315	A	3.7248	A	3.6916	A	3.78299	A	3.70823	A	3.57296	A	3.6916	A	---	---	---	---	EGW14143	ENSEMBL	I79_024862	100	100	12	12	FALSE	---	---	gi344160791	+	2235	12566	---	---	---	---	---	---	---	---	---	---	---	---	---
17955822	4.46608	A	4.29108	A	4.36494	A	3.97853	A	4.29253	A	4.06971	A	4.29497	A	4.36494	A	4.46636	A	---	---	---	---	EGW11807	ENSEMBL	I79_024861	100	100	12	12	FALSE	---	---	gi344160796	+	1882	22997	---	---	---	---	---	---	---	---	---	---	---	---	---
17955829	5.33718	A	5.10363	A	5.93914	A	5.26858	A	5.68266	A	5.27869	A	5.52912	A	5.17941	A	5.86577	A	---	---	---	---	EGV96297	ENSEMBL	I79_024860	100	100	9	9	FALSE	---	---	gi344160806	+	3177	4664	---	---	---	---	---	---	---	---	---	---	---	---	---
17955831	5.33878	A	5.37192	A	5.58922	A	5.47593	A	5.42912	A	5.47515	A	5.48289	A	5.56253	A	5.47271	A	---	---	---	---	EGV93517	ENSEMBL	I79_024858	100	100	18	18	FALSE	---	---	gi344160807	+	11449	29324	---	---	---	---	---	---	---	---	---	---	---	---	---
17955836	8.38705	A	8.5015	A	8.77637	A	8.76689	A	8.4342	A	8.96267	A	8.76288	A	9.09901	A	8.91581	A	---	---	---	---	EGV93518	ENSEMBL	I79_024859	100	100	13	13	FALSE	---	---	gi344160807	+	47721	49120	---	---	---	---	---	---	---	---	---	---	---	---	---
17955839	4.1552	A	3.48289	A	4.40396	A	3.3556	A	3.84466	A	4.15703	A	3.60402	A	3.6832	A	3.62904	A	---	---	---	---	EGW13848	ENSEMBL	I79_024857	100	100	10	10	FALSE	---	---	gi344160808	+	15574	16114	---	---	---	---	---	---	---	---	---	---	---	---	---
17955842	5.38399	A	5.34617	A	5.17449	A	5.2742	A	5.11145	A	5.40306	A	5.70493	A	5.29421	A	5.34617	A	---	---	---	---	EGW07265	ENSEMBL	I79_023348	80	80	20	25	FALSE	---	---	gi344160809	+	31464	31965	---	---	---	---	---	---	---	---	---	---	---	---	---
17955845	2.98422	A	4.55387	A	2.39411	A	2.63662	A	2.78909	A	2.50716	A	3.02962	A	3.18515	A	2.96581	A	---	---	---	---	EGW08547	ENSEMBL	I79_024856	100	100	8	8	FALSE	---	---	gi344160809	+	45842	46376	---	---	---	---	---	---	---	---	---	---	---	---	---
17955848	5.74922	A	5.69048	A	5.62081	A	5.74922	A	5.74922	A	6.02295	A	5.74922	A	5.46112	A	5.80685	A	---	---	---	---	EGW14369	ENSEMBL	I79_024854	100	100	17	17	FALSE	---	---	gi344160810	-	2137	19026	---	---	---	---	---	---	---	---	---	---	---	---	---
17955853	6.39952	A	6.36077	A	6.24232	A	6.49639	A	6.40531	A	6.19712	A	6.40214	A	6.33398	A	6.50749	A	---	---	---	---	EGW10579	ENSEMBL	I79_024853	100	100	19	19	FALSE	---	---	gi344160812	+	51756	52301	---	---	---	---	---	---	---	---	---	---	---	---	---
17955855	8.97715	A	8.65207	A	9.2604	A	8.76196	A	8.56262	A	9.31343	A	9.23479	A	9.03876	A	8.71198	A	---	---	---	---	EGW12135	ENSEMBL	I79_024851	100	100	6	6	FALSE	---	---	gi344160813	+	16540	28675	XM_003515343	G3ILS9	---	---	---	---	---	---	---	---	---	---	---
17955864	3.8083	A	4.05019	A	3.7923	A	3.7923	A	3.7402	A	3.97816	A	3.26162	A	3.79536	A	3.7923	A	---	---	---	---	EGW12136	ENSEMBL	I79_024852	100	100	9	9	FALSE	---	---	gi344160813	-	32354	46508	---	---	---	---	---	---	---	---	---	---	---	---	---
17955867	5.89205	A	5.39469	A	5.22094	A	5.38647	A	5.26803	A	5.4504	A	5.38647	A	5.28879	A	5.40988	A	---	---	---	---	EGW14772	ENSEMBL	I79_024850	100	100	13	13	FALSE	---	---	gi344160817	+	11016	18809	---	---	---	---	---	---	---	---	---	---	---	---	---
17955872	8.48714	A	8.7371	A	8.51821	A	8.86832	A	8.76785	A	8.76823	A	8.72804	A	8.84727	A	8.8501	A	---	---	---	---	EGW14514	ENSEMBL	I79_024845	100	100	22	22	FALSE	---	---	gi344160821	-	701	1243	---	---	---	---	---	---	---	---	---	---	---	---	---
17955874	4.27121	A	4.45593	A	4.20242	A	4.61166	A	4.58354	A	4.69812	A	4.48478	A	4.6031	A	4.49282	A	---	---	---	---	EGW14515	ENSEMBL	I79_024846	100	100	20	20	FALSE	---	---	gi344160821	+	6270	6437	---	---	---	---	---	---	---	---	---	---	---	---	---
17955876	7.79728	A	7.6732	A	8.09139	A	7.54401	A	7.5965	A	8.07661	A	7.77731	A	7.93297	A	7.371	A	---	---	---	---	EGW14516	ENSEMBL	I79_024847	100	100	25	25	FALSE	---	---	gi344160821	+	17935	18282	---	---	---	---	---	---	---	---	---	---	---	---	---
17955878	6.98104	A	6.7412	A	6.7412	A	6.7412	A	6.45436	A	6.7412	A	6.7412	A	6.64532	A	6.7412	A	---	---	---	---	EGW14517	ENSEMBL	I79_024848	100	100	21	21	FALSE	---	---	gi344160821	+	19740	20234	---	---	---	---	---	---	---	---	---	---	---	---	---
17955880	8.0535	A	8.16347	A	8.06127	A	8.15237	A	8.2165	A	8.10404	A	8.04994	A	8.10404	A	8.09639	A	---	---	---	---	EGW14518	ENSEMBL	I79_024849	100	100	8	8	FALSE	---	---	gi344160821	-	28507	47604	---	---	---	---	---	---	---	---	---	---	---	---	---
17955892	4.89452	A	4.5985	A	5.01593	A	4.70827	A	4.71333	A	4.49533	A	4.71333	A	5.06584	A	4.85721	A	---	---	---	---	EGW11842	ENSEMBL	I79_024843	100	100	8	8	FALSE	---	---	gi344160829	-	48435	49469	---	---	---	---	---	---	---	---	---	---	---	---	---
17955894	8.59897	A	9.09725	A	8.62089	A	8.36427	A	8.75168	A	8.5632	A	8.56144	A	8.28612	A	8.59897	A	---	---	---	---	EGW15093	ENSEMBL	I79_024842	100	100	17	17	FALSE	---	---	gi344160833	-	4266	42262	---	---	---	---	---	---	---	---	---	---	---	---	---
17955915	4.69981	A	4.69981	A	4.87613	A	4.73267	A	4.86366	A	4.69981	A	4.74179	A	4.47387	A	4.69981	A	---	---	---	---	EGW04276	ENSEMBL	I79_024841	100	100	18	18	FALSE	---	---	gi344160834	-	18407	53337	---	---	---	---	---	---	---	---	---	---	---	---	---
17955924	4.51699	A	4.51505	A	4.6416	A	4.71318	A	4.42436	A	4.52088	A	4.51505	A	4.33814	A	4.51505	A	---	---	---	---	EGW14519	ENSEMBL	I79_024840	100	100	13	13	FALSE	---	---	gi344160841	-	27440	36941	---	---	---	---	---	---	---	---	---	---	---	---	---
17955933	6.84932	A	6.24153	A	6.71332	A	6.69244	A	6.3179	A	6.95665	A	6.83077	A	6.93723	A	6.71332	A	---	---	---	---	EGW13946	ENSEMBL	I79_024837	100	100	19	19	FALSE	---	---	gi344160846	+	16335	18625	---	---	---	---	---	---	---	---	---	---	---	---	---
17955936	5.63481	A	5.38287	A	5.47985	A	5.54368	A	5.2598	A	5.76325	A	5.58794	A	5.58794	A	5.82424	A	---	---	---	---	EGW13947	ENSEMBL	I79_024838	100	100	21	21	FALSE	---	---	gi344160846	+	21931	22161	---	---	---	---	---	---	---	---	---	---	---	---	---
17955938	4.83289	A	4.743	A	4.96875	A	4.94812	A	4.7859	A	4.68337	A	4.8073	A	4.60109	A	4.8073	A	---	---	---	---	EGW13948	ENSEMBL	I79_024839	100	100	15	15	FALSE	---	---	gi344160846	+	52904	54369	---	---	---	---	---	---	---	---	---	---	---	---	---
17955942	5.66331	A	5.20133	A	5.61123	A	5.32203	A	5.29515	A	5.32135	A	5.39728	A	5.23434	A	5.31755	A	---	---	---	---	EGV96054	ENSEMBL	I79_024836	100	100	12	12	FALSE	---	---	gi344160850	+	995	4587	---	---	---	---	---	---	---	---	---	---	---	---	---
17955945	7.24689	A	6.98667	A	7.05384	A	7.05828	A	7.20634	A	7.09104	A	6.85705	A	6.93385	A	7.03655	A	---	---	---	---	EGW14174	ENSEMBL	I79_024832	100	100	22	22	FALSE	---	---	gi344160851	-	5479	5661	---	---	---	---	---	---	---	---	---	---	---	---	---
17955947	10.425	A	11.0808	A	10.9138	A	11.3822	A	11.4307	A	10.3517	A	10.1319	A	10.8038	A	10.7255	A	---	---	---	---	EGW14175	ENSEMBL	I79_024833	100	100	20	20	FALSE	---	---	gi344160851	-	24583	24750	---	---	---	---	---	---	---	---	---	---	---	---	---
17955949	7.00851	A	6.96168	A	7.5011	A	7.47599	A	7.44475	A	7.22757	A	7.30649	A	7.56553	A	7.63247	A	---	---	---	---	EGW14176	ENSEMBL	I79_024834	100	100	8	8	FALSE	---	---	gi344160851	-	49060	49212	---	---	---	---	---	---	---	---	---	---	---	---	---
17955951	6.95913	A	8.40116	A	6.65483	A	6.63981	A	7.11134	A	6.38139	A	6.51339	A	6.03053	A	5.19336	A	---	---	---	---	EGW14177	ENSEMBL	I79_024835	100	100	19	19	FALSE	---	---	gi344160851	+	54327	54638	---	---	---	---	---	---	---	---	---	---	---	---	---
17955953	7.04453	A	6.89474	A	7.04652	A	7.09393	A	7.03556	A	6.99998	A	7.05369	A	6.9668	A	7.07943	A	---	---	---	---	EGV98019	ENSEMBL	I79_024830	100	100	24	24	FALSE	---	---	gi344160854	-	1573	3392	---	---	---	---	---	---	---	---	---	---	---	---	---
17955956	5.96662	A	5.84918	A	5.96225	A	6.03422	A	5.96662	A	5.9871	A	5.96662	A	6.01975	A	5.96662	A	---	---	---	---	EGV98020	ENSEMBL	I79_024831	100	100	25	25	FALSE	---	---	gi344160854	+	31232	31426	---	---	---	---	---	---	---	---	---	---	---	---	---
17955958	7.81024	A	7.74476	A	7.73823	A	7.48038	A	7.34875	A	8.17344	A	8.33344	A	7.96034	A	7.81024	A	---	---	---	---	EGW11658	ENSEMBL	I79_024829	100	100	18	18	FALSE	---	---	gi344160855	+	3842	55093	---	---	---	---	---	---	---	---	---	---	---	---	---
17955965	5.40002	A	5.3807	A	5.50421	A	5.28204	A	5.02357	A	5.19079	A	5.27542	A	5.31837	A	5.41863	A	XM_003515326	LOC100763744	carcinoembryonic antigen-related cell adhesion molecule 3-like	---	XM_003515326	RefSeq	PREDICTED: Cricetulus griseus carcinoembryonic antigen-related cell adhesion molecule 3-like (LOC100763744), mRNA.	100	100	3	3	FALSE	---	---	gi344160858	-	28243	41774	---	---	---	---	---	---	---	---	---	---	---	---	---
17955968	3.21928	A	2.77909	A	3.21928	A	3.05957	A	3.62494	A	3.21928	A	3.54988	A	3.33115	A	3.48776	A	---	---	---	---	EGW15145	ENSEMBL	I79_024827	100	100	6	6	FALSE	---	---	gi344160859	-	10217	37350	---	---	---	---	---	---	---	---	---	---	---	---	---
17955972	5.90339	A	5.63396	A	5.76555	A	5.86637	A	5.98494	A	5.84298	A	6.14105	A	6.26861	A	6.33978	A	---	---	---	---	EGW14348	ENSEMBL	I79_024826	100	100	18	18	FALSE	---	---	gi344160862	-	3812	10865	---	---	---	---	---	---	---	---	---	---	---	---	---
17955976	6.82961	A	7.07001	A	6.71786	A	7.12219	A	7.17899	A	7.19436	A	6.91038	A	7.07001	A	7.1079	A	---	---	---	---	EGW13324	ENSEMBL	I79_024825	100	100	17	17	FALSE	---	---	gi344160863	-	17868	35635	---	---	---	---	---	---	---	---	---	---	---	---	---
17955978	8.36894	A	9.3112	A	7.84885	A	8.59728	A	9.15567	A	7.55503	A	7.82343	A	7.50714	A	7.90896	A	---	---	---	---	EGW15060	ENSEMBL	I79_024822	100	100	18	18	FALSE	---	---	gi344160864	-	2903	21911	---	---	---	---	---	---	---	---	---	---	---	---	---
17955991	7.79804	A	8.10913	A	7.47839	A	7.54159	A	7.94143	A	7.59239	A	7.71906	A	7.71792	A	7.72856	A	---	---	---	---	EGW15061	ENSEMBL	I79_024823	100	100	23	23	FALSE	---	---	gi344160864	+	25463	25645	---	---	---	---	---	---	---	---	---	---	---	---	---
17955993	8.62559	A	9.12091	A	8.44426	A	8.82255	A	9.1342	A	8.37929	A	8.60027	A	8.76892	A	8.91631	A	---	---	---	---	EGW15062	ENSEMBL	I79_024824	100	100	14	14	FALSE	---	---	gi344160864	+	26108	47053	---	---	---	---	---	---	---	---	---	---	---	---	---
17956006	2.76596	A	2.70875	A	2.70875	A	2.70875	A	2.56017	A	2.9274	A	2.41743	A	2.70875	A	2.72143	A	---	---	---	---	EGW06850	ENSEMBL	I79_024821	100	100	19	19	FALSE	---	---	gi344160865	+	24126	28637	---	---	---	---	---	---	---	---	---	---	---	---	---
17956010	2.52067	A	3.34305	A	3.37502	A	3.21076	A	2.93089	A	3.14315	A	2.26597	A	2.6783	A	2.72206	A	---	---	---	---	EGW11489	ENSEMBL	I79_024820	100	100	10	10	FALSE	---	---	gi344160875	-	33893	35131	---	---	---	---	---	---	---	---	---	---	---	---	---
17956012	5.26546	A	5.024	A	4.94766	A	4.9659	A	5.07098	A	5.024	A	5.26814	A	4.69374	A	5.024	A	---	---	---	---	EGW15096	ENSEMBL	I79_024819	100	100	12	12	FALSE	---	---	gi344160881	-	41307	43865	XM_003515317	G3ILP8	---	---	---	---	---	---	---	---	---	---	---
17956020	2.91523	A	2.23934	A	2.6383	A	2.61836	A	2.90793	A	3.29552	A	3.32226	A	3.44086	A	2.96082	A	---	---	---	---	EGW12737	ENSEMBL	I79_024818	100	100	5	5	FALSE	---	---	gi344160882	-	28290	40174	---	---	---	---	---	---	---	---	---	---	---	---	---
17956023	3.13148	A	2.89812	A	3.0912	A	2.89943	A	3.17452	A	3.0912	A	3.0912	A	3.46554	A	3.06825	A	---	---	---	---	EGW15110	ENSEMBL	I79_024817	100	100	14	14	FALSE	---	---	gi344160884	+	18074	48232	---	---	---	---	---	---	---	---	---	---	---	---	---
17956032	7.49701	A	8.01149	A	7.45201	A	7.68397	A	7.94264	A	7.23055	A	7.49958	A	7.59476	A	7.6162	A	---	---	---	---	EGW14108	ENSEMBL	I79_024813	100	100	16	16	FALSE	---	---	gi344160885	-	17775	30485	---	---	---	---	---	---	---	---	---	---	---	---	---
17956043	4.8255	A	4.83329	A	4.60296	A	4.49461	A	4.53841	A	4.57361	A	4.30873	A	4.57361	A	4.57361	A	---	---	---	---	EGW14109	ENSEMBL	I79_024814	100	100	24	24	FALSE	---	---	gi344160885	+	30798	31046	---	---	---	---	---	---	---	---	---	---	---	---	---
17956045	10.5479	A	10.4955	A	10.7818	A	10.5977	A	10.7301	A	10.6069	A	10.5984	A	10.523	A	10.5252	A	---	---	---	---	EGW14110	ENSEMBL	I79_024815	100	100	10	10	FALSE	---	---	gi344160885	+	31121	33522	XM_003515312	G3ILP4	---	---	---	---	---	---	---	---	---	---	---
17956052	4.51669	A	4.51669	A	4.69191	A	4.64768	A	4.62308	A	4.44627	A	4.42812	A	4.50528	A	4.51669	A	---	---	---	---	EGW14111	ENSEMBL	I79_024816	100	100	13	13	FALSE	---	---	gi344160885	-	38645	48749	---	---	---	---	---	---	---	---	---	---	---	---	---
17956057	4.15133	A	4.0766	A	4.1836	A	4.0997	A	4.07621	A	4.12094	A	4.35741	A	4.0997	A	3.92951	A	---	---	---	---	EGW15203	ENSEMBL	I79_024811	100	100	22	22	FALSE	---	---	gi344160886	-	5217	5930	---	---	---	---	---	---	---	---	---	---	---	---	---
17956059	6.28904	A	6.40129	A	6.43105	A	6.28904	A	6.24146	A	6.33987	A	6.10427	A	6.29553	A	6.09176	A	---	---	---	---	EGW15204	ENSEMBL	I79_024812	100	100	16	16	FALSE	---	---	gi344160886	+	9892	33482	---	---	---	---	---	---	---	---	---	---	---	---	---
17956070	7.1334	A	6.49564	A	7.27056	A	7.08371	A	7.20765	A	6.83181	A	6.93879	A	7.11244	A	7.08371	A	---	---	---	---	EGW14974	ENSEMBL	I79_024810	100	100	21	21	FALSE	---	---	gi344160887	+	27082	41508	---	---	---	---	---	---	---	---	---	---	---	---	---
17956072	7.68612	A	7.52197	A	7.77051	A	7.61666	A	7.51493	A	7.97009	A	7.96359	A	7.96223	A	7.77726	A	---	---	---	---	EGW14430	ENSEMBL	I79_024809	100	100	17	17	FALSE	---	---	gi344160893	+	47450	51475	---	---	---	---	---	---	---	---	---	---	---	---	---
17956078	5.08192	A	5.08192	A	5.14463	A	4.85161	A	4.96515	A	5.19586	A	5.22164	A	4.76599	A	5.14677	A	---	---	---	---	EGW14601	ENSEMBL	I79_024807	100	100	12	12	FALSE	---	---	gi344160895	-	5868	6208	---	---	---	---	---	---	---	---	---	---	---	---	---
17956081	8.7285	A	8.44944	A	8.53105	A	8.53945	A	8.55009	A	8.72693	A	8.54167	A	8.26093	A	8.36862	A	---	---	---	---	EGV99177	ENSEMBL	I79_024804	100	100	14	14	FALSE	---	---	gi344160897	+	3859	7451	XM_003515301	G3ILN4	---	---	---	---	---	---	---	---	---	---	---
17956090	10.2322	A	9.8713	A	10.3114	A	10.2302	A	9.85282	A	10.2509	A	10.1692	A	10.1326	A	9.74966	A	---	---	---	---	EGV99178	ENSEMBL	I79_024805	100	100	12	12	FALSE	---	---	gi344160897	-	12884	18615	---	---	---	---	---	---	---	---	---	---	---	---	---
17956096	8.58576	A	7.49721	A	8.83807	A	8.47651	A	7.72169	A	8.81751	A	8.56793	A	8.63971	A	8.29524	A	---	---	---	---	EGV99179	ENSEMBL	I79_024806	100	100	5	5	FALSE	---	---	gi344160897	-	19907	27892	---	---	---	---	---	---	---	---	---	---	---	---	---
17956103	3.58758	A	2.67391	A	2.98471	A	2.81649	A	3.3572	A	3.61717	A	3.43376	A	2.92681	A	3.19774	A	---	---	---	---	EGW12186	ENSEMBL	I79_024803	100	100	8	8	FALSE	---	---	gi344160908	+	18864	43188	---	---	---	---	---	---	---	---	---	---	---	---	---
17956106	4.94758	A	5.0289	A	4.71653	A	5.11234	A	4.93641	A	4.89513	A	5.06095	A	5.0289	A	5.16017	A	---	---	---	---	EGW12409	ENSEMBL	I79_024801	100	100	21	21	FALSE	---	---	gi344160910	-	11008	12354	---	---	---	---	---	---	---	---	---	---	---	---	---
17956108	5.771	A	5.28827	A	5.46706	A	5.22164	A	5.24931	A	5.28827	A	5.28827	A	5.13825	A	5.28827	A	---	---	---	---	EGW12410	ENSEMBL	I79_024802	100	100	20	20	FALSE	---	---	gi344160910	-	34510	43068	XM_003515298	G3ILN2	---	---	---	---	---	---	---	---	---	---	---
17956115	7.52954	A	7.16841	A	7.36919	A	7.265	A	7.46761	A	7.60867	A	7.55742	A	7.66485	A	7.59423	A	---	---	---	---	EGW15152	ENSEMBL	I79_024797	100	100	22	22	FALSE	---	---	gi344160911	+	13185	13904	---	---	---	---	---	---	---	---	---	---	---	---	---
17956117	4.04167	A	4.11623	A	3.63225	A	3.70397	A	3.82435	A	3.97844	A	3.82435	A	3.7129	A	3.81382	A	---	---	---	---	EGW15153	ENSEMBL	I79_024798	100	100	23	23	FALSE	---	---	gi344160911	-	15537	15872	---	---	---	---	---	---	---	---	---	---	---	---	---
17956119	5.18245	A	5.20202	A	4.98724	A	5.30269	A	5.18245	A	5.18245	A	5.26015	A	5.18245	A	5.05359	A	---	---	---	---	EGW15154	ENSEMBL	I79_024799	100	100	21	21	FALSE	---	---	gi344160911	-	16644	16862	---	---	---	---	---	---	---	---	---	---	---	---	---
17956121	3.6125	A	4.11027	A	3.99815	A	4.04691	A	3.67273	A	3.55922	A	3.97336	A	3.83982	A	3.82183	A	---	---	---	---	EGW15155	ENSEMBL	I79_024800	100	100	25	25	FALSE	---	---	gi344160911	-	17991	18251	---	---	---	---	---	---	---	---	---	---	---	---	---
17956123	4.59664	A	4.65583	A	4.95701	A	4.80456	A	4.64548	A	4.61053	A	4.76263	A	4.76726	A	4.62343	A	---	---	---	---	EGW15127	ENSEMBL	I79_024796	100	100	13	13	FALSE	---	---	gi344160913	+	4473	19227	---	---	---	---	---	---	---	---	---	---	---	---	---
17956137	8.38496	A	8.68055	A	8.38601	A	8.16714	A	8.57186	A	8.38099	A	8.3361	A	8.25153	A	8.35828	A	---	---	---	---	EGW10864	ENSEMBL	I79_024795	100	100	9	9	FALSE	---	---	gi344160919	+	5348	27731	XM_003515293	G3ILM5	---	---	---	---	---	---	---	---	---	---	---
17956154	7.78305	A	7.59646	A	8.00552	A	8.07447	A	7.27028	A	7.57599	A	7.84844	A	7.47346	A	7.36702	A	---	---	---	---	EGW02445	ENSEMBL	I79_024794	100	100	15	15	FALSE	---	---	gi344160920	+	5895	9806	---	---	---	---	---	---	---	---	---	---	---	---	---
17956160	3.40225	A	3.40225	A	3.23134	A	3.71389	A	3.56818	A	3.54505	A	3.40225	A	3.40225	A	3.28452	A	---	---	---	---	EGW11162	ENSEMBL	I79_024791	100	100	25	25	FALSE	---	---	gi344160923	+	32857	34616	---	---	---	---	---	---	---	---	---	---	---	---	---
17956163	3.86838	A	3.44905	A	3.35935	A	3.34783	A	3.4697	A	3.10885	A	3.48413	A	3.51109	A	3.41981	A	---	---	---	---	EGW11163	ENSEMBL	I79_024792	100	100	18	18	FALSE	---	---	gi344160923	-	35288	35479	---	---	---	---	---	---	---	---	---	---	---	---	---
17956165	7.08852	A	6.41254	A	7.13723	A	7.02088	A	7.23848	A	6.76703	A	7.49789	A	7.28321	A	7.21501	A	---	---	---	---	EGW13966	ENSEMBL	I79_024790	100	100	8	8	FALSE	---	---	gi344160924	+	50325	50558	XM_003515291	G3ILM1	---	---	---	---	---	---	---	---	---	---	---
17956167	8.18744	A	8.25782	A	8.11686	A	7.76769	A	8.01722	A	8.57892	A	8.53618	A	8.27396	A	8.16054	A	---	---	---	---	EGV94619	ENSEMBL	I79_024789	100	100	18	18	FALSE	---	---	gi344160926	-	15060	29582	---	---	---	---	---	---	---	---	---	---	---	---	---
17956173	4.43734	A	4.63852	A	4.38949	A	4.73117	A	4.65267	A	4.59699	A	4.67021	A	4.63852	A	4.62369	A	---	---	---	---	EGW12566	ENSEMBL	I79_024788	100	100	20	20	FALSE	---	---	gi344160928	+	18741	19553	---	---	---	---	---	---	---	---	---	---	---	---	---
17956175	3.94807	A	4.19288	A	4.48021	A	4.13369	A	4.06077	A	4.37128	A	3.93829	A	3.84087	A	4.29045	A	---	---	---	---	EGW14682	ENSEMBL	I79_024787	100	100	10	10	FALSE	---	---	gi344160932	+	19972	52617	---	---	---	---	---	---	---	---	---	---	---	---	---
17956190	8.04865	A	8.88315	A	7.93963	A	8.20763	A	8.35552	A	7.76699	A	7.96949	A	7.83081	A	8.01456	A	---	---	---	---	EGW14416	ENSEMBL	I79_024786	100	100	8	8	FALSE	---	---	gi344160934	+	49345	56883	---	---	---	---	---	---	---	---	---	---	---	---	---
17956194	7.46239	A	7.53662	A	7.44392	A	7.57864	A	7.65651	A	7.49648	A	7.3478	A	7.34266	A	7.47096	A	XR_136201	LOC100773486	serine/threonine-protein phosphatase 2A 56 kDa regulatory subunit delta isoform-like	---	XR_136201	RefSeq	PREDICTED: Cricetulus griseus serine/threonine-protein phosphatase 2A 56 kDa regulatory subunit delta isoform-like (LOC100773486), miscRNA.	100	100	16	16	FALSE	---	---	gi344160935	+	33943	34152	---	---	---	---	---	---	---	---	---	---	---	---	---
17956196	4.66907	A	4.83204	A	4.78215	A	4.78517	A	4.59244	A	4.73674	A	4.82924	A	4.49477	A	4.57594	A	XM_003515288	LOC100773203	transaldolase-like	---	XM_003515288	RefSeq	PREDICTED: Cricetulus griseus transaldolase-like (LOC100773203), mRNA.	100	100	17	17	FALSE	---	---	gi344160939	-	56331	57314	---	---	---	---	---	---	---	---	---	---	---	---	---
17956200	2.71648	A	2.43405	A	2.78068	A	2.84299	A	3.04655	A	2.78365	A	2.46821	A	3.50494	A	2.92984	A	---	---	---	---	EGW14320	ENSEMBL	I79_024780	100	100	22	22	FALSE	---	---	gi344160943	+	4335	4487	---	---	---	---	---	---	---	---	---	---	---	---	---
17956202	6.24764	A	6.85481	A	6.45469	A	6.94952	A	6.65293	A	6.42205	A	6.30739	A	6.48776	A	6.54684	A	---	---	---	---	EGW14321	ENSEMBL	I79_024781	100	100	13	13	FALSE	---	---	gi344160943	-	5144	14859	XM_003515286	G3ILL3	---	---	---	---	---	---	---	---	---	---	---
17956206	5.08329	A	5.03531	A	4.59138	A	4.55976	A	4.33654	A	4.6083	A	4.82924	A	4.59909	A	4.70294	A	---	---	---	---	EGW14322	ENSEMBL	I79_024782	100	100	15	15	FALSE	---	---	gi344160943	+	40411	41769	---	---	---	---	---	---	---	---	---	---	---	---	---
17956208	7.16861	A	7.13594	A	7.12448	A	6.9845	A	6.8906	A	7.05748	A	7.05936	A	7.01621	A	7.04727	A	---	---	---	---	EGW12967	ENSEMBL	I79_024779	100	100	9	9	FALSE	---	---	gi344160944	-	27225	34244	---	---	---	---	---	---	---	---	---	---	---	---	---
17956211	3.28734	A	3.47779	A	4.05423	A	3.91699	A	3.29921	A	3.47779	A	3.42395	A	3.47779	A	3.38484	A	---	---	---	---	EGW08765	ENSEMBL	I79_024778	100	100	9	9	FALSE	---	---	gi344160948	+	28125	29474	---	---	---	---	---	---	---	---	---	---	---	---	---
17956213	4.97553	A	4.80369	A	4.95837	A	4.86236	A	4.95837	A	4.91825	A	5.37689	A	4.67394	A	5.06035	A	---	---	---	---	EGW05563	ENSEMBL	I79_024777	100	100	10	10	FALSE	---	---	gi344160949	-	24429	24710	---	---	---	---	---	---	---	---	---	---	---	---	---
17956215	4.10572	A	4.06761	A	4.12449	A	4.12449	A	4.12449	A	4.12449	A	4.19126	A	4.18529	A	4.12449	A	---	---	---	---	EGW13870	ENSEMBL	I79_024776	100	100	12	12	FALSE	---	---	gi344160950	+	12584	22156	---	---	---	---	---	---	---	---	---	---	---	---	---
17956218	9.32276	A	8.84412	A	9.39733	A	9.21754	A	8.47686	A	9.98721	A	9.68332	A	9.44097	A	9.04038	A	---	---	---	---	EGV95034	ENSEMBL	I79_024775	100	100	16	16	FALSE	---	---	gi344160953	-	4157	34247	---	---	---	---	---	---	---	---	---	---	---	---	---
17956232	5.16202	A	5.2375	A	5.45514	A	5.36077	A	5.1774	A	5.17387	A	5.26481	A	4.81442	A	5.24831	A	---	---	---	---	EGW15164	ENSEMBL	I79_024773	100	100	8	8	FALSE	---	---	gi344160957	-	690	15610	---	---	---	---	---	---	---	---	---	---	---	---	---
17956238	6.85841	A	6.71855	A	7.16191	A	6.98847	A	6.97706	A	7.03241	A	6.9013	A	6.81424	A	6.99291	A	---	---	---	---	EGW15165	ENSEMBL	I79_024774	100	100	5	5	FALSE	---	---	gi344160957	+	49344	49617	---	---	---	---	---	---	---	---	---	---	---	---	---
17956241	4.70552	A	4.62344	A	4.6834	A	4.67798	A	4.67798	A	4.80187	A	4.67798	A	4.67798	A	4.67798	A	---	---	---	---	EGW13841	ENSEMBL	I79_024772	100	100	19	19	FALSE	---	---	gi344160959	-	531	56167	---	---	---	---	---	---	---	---	---	---	---	---	---
17956261	6.425	A	6.99026	A	6.388	A	6.65587	A	6.77625	A	6.32379	A	6.28751	A	6.3376	A	6.53355	A	---	---	---	---	EGW11999	ENSEMBL	I79_024771	100	100	20	20	FALSE	---	---	gi344160962	+	19976	56945	---	---	---	---	---	---	---	---	---	---	---	---	---
17956283	2.81748	A	2.37922	A	2.14707	A	2.44377	A	2.19072	A	2.47888	A	2.48632	A	2.0143	A	2.40512	A	---	---	---	---	EGW10010	ENSEMBL	I79_024770	100	100	18	18	FALSE	---	---	gi344160963	+	27112	28035	---	---	---	---	---	---	---	---	---	---	---	---	---
17956285	5.14774	A	5.38511	A	5.29679	A	5.32474	A	4.99308	A	5.47053	A	5.27177	A	5.13542	A	5.36243	A	---	---	---	---	EGW08810	ENSEMBL	I79_024768	100	100	11	11	FALSE	---	---	gi344160968	-	13421	17263	---	---	---	---	---	---	---	---	---	---	---	---	---
17956290	4.44186	A	4.15089	A	3.99287	A	4.55185	A	4.26982	A	4.24964	A	4.45917	A	4.23465	A	4.21809	A	---	---	---	---	EGW08811	ENSEMBL	I79_024769	100	100	9	9	FALSE	---	---	gi344160968	-	37677	38973	---	---	---	---	---	---	---	---	---	---	---	---	---
17956294	5.22204	A	5.21416	A	5.11553	A	4.85782	A	5.11467	A	5.25603	A	5.22204	A	5.22204	A	5.34273	A	---	---	---	---	EGW14770	ENSEMBL	I79_024767	100	100	17	17	FALSE	---	---	gi344160974	+	11808	33438	XM_003515272	G3ILJ9	---	---	---	---	---	---	---	---	---	---	---
17956301	7.24879	A	7.07628	A	7.10912	A	7.05955	A	7.08406	A	7.21514	A	7.08703	A	7.10605	A	7.54511	A	---	---	---	---	EGW08748	ENSEMBL	I79_024765	100	100	12	12	FALSE	---	---	gi344160975	-	14509	15159	---	---	---	---	---	---	---	---	---	---	---	---	---
17956305	2.26218	A	2.36383	A	2.97677	A	1.96493	A	2.32174	A	2.53221	A	3.1625	A	2.79632	A	1.94086	A	---	---	---	---	EGW03537	ENSEMBL	I79_024763	100	100	8	8	FALSE	---	---	gi344160976	+	47878	48183	---	---	---	---	---	---	---	---	---	---	---	---	---
17956307	6.11229	A	5.95552	A	5.60077	A	5.7714	A	5.55739	A	5.5326	A	5.84642	A	5.61808	A	5.92633	A	---	---	---	---	EGW03538	ENSEMBL	I79_024764	100	100	8	8	FALSE	---	---	gi344160976	+	57461	58036	---	---	---	---	---	---	---	---	---	---	---	---	---
17956310	6.45458	A	5.96259	A	6.26481	A	6.26439	A	6.20331	A	6.17543	A	6.34037	A	6.22426	A	6.19383	A	---	---	---	---	EGW15176	ENSEMBL	I79_024762	100	100	25	25	FALSE	---	---	gi344160978	+	32729	54620	---	---	---	---	---	---	---	---	---	---	---	---	---
17956315	3.95751	A	3.96795	A	4.22491	A	3.80906	A	3.98651	A	3.92851	A	4.1145	A	3.72923	A	3.69998	A	---	---	---	---	EGW12970	ENSEMBL	I79_024759	100	100	14	14	FALSE	---	---	gi344160979	-	6414	20865	---	---	---	---	---	---	---	---	---	---	---	---	---
17956324	3.78487	A	3.68905	A	3.65409	A	3.31733	A	3.92408	A	3.68905	A	3.67472	A	3.68905	A	3.68905	A	---	---	---	---	EGW12971	ENSEMBL	I79_024760	100	100	14	14	FALSE	---	---	gi344160979	-	26529	52816	XM_003515270	G3ILJ4	---	---	---	---	---	---	---	---	---	---	---
17956335	4.54934	A	4.82309	A	5.39861	A	4.77611	A	5.25681	A	5.09565	A	5.07624	A	5.12741	A	5.22497	A	---	---	---	---	EGW14265	ENSEMBL	I79_024756	100	100	8	8	FALSE	---	---	gi344160980	-	5662	6612	---	---	---	---	---	---	---	---	---	---	---	---	---
17956337	5.1516	A	4.74956	A	4.94882	A	4.66614	A	4.60523	A	4.89887	A	4.846	A	4.46025	A	4.46905	A	---	---	---	---	EGW14266	ENSEMBL	I79_024757	100	100	10	10	FALSE	---	---	gi344160980	-	13333	14256	---	---	---	---	---	---	---	---	---	---	---	---	---
17956339	5.2598	A	4.98318	A	5.26814	A	4.59508	A	4.70686	A	5.08272	A	4.93585	A	5.07109	A	4.33458	A	---	---	---	---	EGW14267	ENSEMBL	I79_024758	100	100	11	11	FALSE	---	---	gi344160980	+	22990	23940	XM_003515267	G3ILJ2	---	---	---	---	---	---	---	---	---	---	---
17956341	4.63808	A	4.33793	A	4.62775	A	4.93776	A	4.71599	A	4.88524	A	4.85422	A	4.62513	A	4.45015	A	XM_003515265	LOC100763367	ig kappa chain V-I region HK102-like	---	XM_003515265	RefSeq	PREDICTED: Cricetulus griseus ig kappa chain V-I region HK102-like (LOC100763367), partial mRNA.	100	100	5	5	FALSE	---	---	gi344160983	-	360	859	---	---	---	---	---	---	---	---	---	---	---	---	---
17956343	9.62703	A	9.8352	A	9.33876	A	9.8714	A	10.2587	A	9.53901	A	9.72472	A	10.0255	A	10.1138	A	---	---	---	---	EGW15210	ENSEMBL	I79_024752	100	100	25	25	FALSE	---	---	gi344160984	-	277	1977	---	---	---	---	---	---	---	---	---	---	---	---	---
17956346	6.72797	A	6.47801	A	6.74633	A	6.65563	A	6.60987	A	6.53452	A	6.6328	A	6.6704	A	6.7803	A	---	---	---	---	EGW15211	ENSEMBL	I79_024753	100	100	22	22	FALSE	---	---	gi344160984	-	8476	8967	---	---	---	---	---	---	---	---	---	---	---	---	---
17956348	5.89783	A	5.80685	A	5.88284	A	5.80685	A	5.69365	A	5.80685	A	5.92491	A	5.64006	A	5.79183	A	---	---	---	---	EGW15212	ENSEMBL	I79_024754	100	100	25	25	FALSE	---	---	gi344160984	-	35453	36220	XM_003515264	G3ILI8	---	---	---	---	---	---	---	---	---	---	---
17956350	4.87361	A	4.82448	A	5.11216	A	4.79103	A	5.17049	A	4.80101	A	4.87361	A	4.8041	A	4.94609	A	---	---	---	---	EGW14780	ENSEMBL	I79_024751	100	100	18	18	FALSE	---	---	gi344160987	+	14575	37181	---	---	---	---	---	---	---	---	---	---	---	---	---
17956354	6.60109	A	6.35631	A	6.48081	A	6.68878	A	6.66145	A	6.53639	A	6.56028	A	6.74146	A	6.8284	A	---	---	---	---	EGW11715	ENSEMBL	I79_024750	100	100	25	25	FALSE	---	---	gi344160988	-	29307	30212	---	---	---	---	---	---	---	---	---	---	---	---	---
17956356	5.2598	A	4.92352	A	5.42287	A	5.20111	A	5.2598	A	5.16104	A	5.31386	A	5.2598	A	5.2598	A	---	---	---	---	EGW15134	ENSEMBL	I79_024748	100	100	20	20	FALSE	---	---	gi344160990	+	8029	23919	---	---	---	---	---	---	---	---	---	---	---	---	---
17956368	10.1591	A	10.2473	A	9.94487	A	10.2596	A	10.3675	A	9.7343	A	9.84236	A	10.0724	A	10.1716	A	---	---	---	---	EGW15135	ENSEMBL	I79_024749	100	100	16	16	FALSE	---	---	gi344160990	+	38074	56172	M88136	P26636	---	---	---	---	---	---	---	---	---	---	---
17956380	4.4902	A	4.88426	A	4.70528	A	4.40534	A	4.74829	A	4.63052	A	5.12961	A	4.53114	A	4.58535	A	---	---	---	---	EGW12456	ENSEMBL	I79_024747	100	100	23	23	FALSE	---	---	gi344160994	+	13690	14400	---	---	---	---	---	---	---	---	---	---	---	---	---
17956382	4.49391	A	4.6572	A	4.7054	A	4.73383	A	4.39639	A	4.73695	A	4.83568	A	4.56717	A	4.70865	A	---	---	---	---	EGW10443	ENSEMBL	I79_024746	100	100	7	7	FALSE	---	---	gi344160995	-	38490	39913	---	---	---	---	---	---	---	---	---	---	---	---	---
17956385	4.64978	A	4.64978	A	4.6851	A	4.53728	A	4.71242	A	4.78554	A	4.64978	A	4.41165	A	4.47339	A	---	---	---	---	EGW02499	ENSEMBL	I79_024745	100	100	21	21	FALSE	---	---	gi344160997	+	21799	45315	---	---	---	---	---	---	---	---	---	---	---	---	---
17956392	10.0336	A	10.5044	A	9.91887	A	10.2352	A	10.5273	A	9.93311	A	9.96318	A	10.0583	A	10.2721	A	---	---	---	---	EGW12885	ENSEMBL	I79_024743	100	100	13	13	FALSE	---	---	gi344160998	-	14544	35933	---	---	---	---	---	---	---	---	---	---	---	---	---
17956401	4.3889	A	4.39129	A	4.39129	A	4.29681	A	4.31054	A	4.27602	A	4.58175	A	4.39806	A	4.53813	A	---	---	---	---	EGW12886	ENSEMBL	I79_024744	100	100	22	22	FALSE	---	---	gi344160998	+	41327	53210	---	---	---	---	---	---	---	---	---	---	---	---	---
17956404	5.71296	A	5.36417	A	5.64949	A	5.65848	A	5.55613	A	5.86516	A	5.97431	A	5.89758	A	5.91655	A	---	---	---	---	EGW14710	ENSEMBL	I79_024742	100	100	20	20	FALSE	---	---	gi344161001	-	9817	30638	---	---	---	---	---	---	---	---	---	---	---	---	---
17956413	3.81468	A	3.99992	A	3.81468	A	3.72737	A	3.81468	A	3.97847	A	4.20883	A	3.81468	A	3.7747	A	---	---	---	---	EGW14094	ENSEMBL	I79_024741	100	100	15	15	FALSE	---	---	gi344161002	-	26673	26978	---	---	---	---	---	---	---	---	---	---	---	---	---
17956415	8.6678	A	8.61706	A	9.42529	A	8.98604	A	7.90943	A	9.33201	A	8.94713	A	9.26027	A	9.07793	A	XM_003515256	LOC100759681	von Willebrand factor A domain-containing protein 5A-like	---	XM_003515256	RefSeq	PREDICTED: Cricetulus griseus von Willebrand factor A domain-containing protein 5A-like (LOC100759681), mRNA.	100	100	8	8	FALSE	---	---	gi344161005	-	9560	33038	---	---	---	---	---	---	---	---	---	---	---	---	---
17956420	5.53925	A	5.82301	A	5.86548	A	6.05863	A	5.67695	A	5.73544	A	5.73544	A	5.34893	A	5.94336	A	---	---	---	---	EGW01561	ENSEMBL	I79_024737	100	100	11	11	FALSE	---	---	gi344161007	+	15516	15815	---	---	---	---	---	---	---	---	---	---	---	---	---
17956422	6.24599	A	5.71218	A	6.78793	A	6.14129	A	6.02317	A	5.86301	A	6.62303	A	6.23922	A	6.02548	A	---	---	---	---	EGW01562	ENSEMBL	I79_024738	100	100	9	9	FALSE	---	---	gi344161007	+	32322	32874	---	---	---	---	---	---	---	---	---	---	---	---	---
17956424	4.37682	A	4.34118	A	4.78538	A	4.41498	A	4.28587	A	4.79643	A	4.7541	A	4.53837	A	4.60499	A	XM_003515255	LOC100759111	ig heavy chain V-III region VH26-like	---	XM_003515255	RefSeq	PREDICTED: Cricetulus griseus ig heavy chain V-III region VH26-like (LOC100759111), mRNA.	100	100	16	16	FALSE	---	---	gi344161007	+	47141	47515	---	---	---	---	---	---	---	---	---	---	---	---	---
17956426	6.65831	A	6.81791	A	6.37327	A	7.19909	A	7.02432	A	6.97717	A	6.75694	A	6.81865	A	6.84858	A	---	---	---	---	EGW07620	ENSEMBL	I79_024734	100	100	10	10	FALSE	---	---	gi344161014	+	10200	10646	---	---	---	---	---	---	---	---	---	---	---	---	---
17956428	6.3663	A	6.65117	A	6.1572	A	6.27378	A	5.95165	A	6.46073	A	6.39691	A	6.22041	A	6.15507	A	---	---	---	---	EGW07621	ENSEMBL	I79_024735	100	100	8	8	FALSE	---	---	gi344161014	-	23597	27129	XM_003515253	G3ILG9	---	---	---	---	---	---	---	---	---	---	---
17956431	3.36583	A	2.93817	A	2.22553	A	2.74772	A	2.72229	A	2.42015	A	2.67622	A	2.89471	A	2.89967	A	---	---	---	---	EGW07622	ENSEMBL	I79_024736	100	100	16	16	FALSE	---	---	gi344161014	+	48186	48932	---	---	---	---	---	---	---	---	---	---	---	---	---
17956433	4.40919	A	4.38344	A	4.34262	A	4.51336	A	4.32578	A	3.90688	A	4.36275	A	4.42131	A	4.51245	A	---	---	---	---	EGW14607	ENSEMBL	I79_024733	100	100	12	12	FALSE	---	---	gi344161016	+	38303	38695	---	---	---	---	---	---	---	---	---	---	---	---	---
17956435	8.76149	A	9.31358	A	8.66504	A	8.73192	A	8.90649	A	8.55474	A	8.57023	A	8.41971	A	8.38369	A	---	---	---	---	EGW14925	ENSEMBL	I79_024732	100	100	9	9	FALSE	---	---	gi344161019	+	27970	48631	---	---	---	---	---	---	---	---	---	---	---	---	---
17956439	5.36231	A	5.36121	A	5.36121	A	5.2694	A	5.53919	A	5.21351	A	5.36121	A	5.36121	A	5.27563	A	---	---	---	---	EGW05753	ENSEMBL	I79_024730	100	100	16	16	FALSE	---	---	gi344161024	+	27886	28137	---	---	---	---	---	---	---	---	---	---	---	---	---
17956441	6.3259	A	6.03411	A	6.14697	A	5.89474	A	5.9476	A	6.12337	A	5.91266	A	6.04389	A	5.90108	A	---	---	---	---	EGW05754	ENSEMBL	I79_024731	100	100	9	9	FALSE	---	---	gi344161024	-	36493	41838	---	---	---	---	---	---	---	---	---	---	---	---	---
17956446	7.529	A	8.01691	A	7.50852	A	7.9562	A	8.1223	A	7.3566	A	7.59896	A	7.60224	A	7.54881	A	---	---	---	---	EGW14932	ENSEMBL	I79_024727	100	100	7	7	FALSE	---	---	gi344161035	+	4357	9041	XM_003515248	G3ILG2	---	---	---	---	---	---	---	---	---	---	---
17956451	5.38824	A	5.14104	A	5.26814	A	5.0686	A	5.1943	A	5.18827	A	5.18827	A	5.20419	A	5.24297	A	---	---	---	---	EGW14933	ENSEMBL	I79_024728	100	100	11	11	FALSE	---	---	gi344161035	-	14265	35376	---	---	---	---	---	---	---	---	---	---	---	---	---
17956462	5.4284	A	5.42488	A	5.37421	A	5.38131	A	4.95967	A	5.15264	A	5.81515	A	5.43745	A	5.31097	A	---	---	---	---	EGW14576	ENSEMBL	I79_024725	100	100	12	12	FALSE	---	---	gi344161039	-	618	22832	---	---	---	---	---	---	---	---	---	---	---	---	---
17956468	4.25731	A	3.95567	A	4.93865	A	4.05825	A	4.03721	A	4.02339	A	4.12449	A	4.25731	A	4.52817	A	---	---	---	---	EGW14577	ENSEMBL	I79_024726	100	100	4	4	FALSE	---	---	gi344161039	-	37772	44854	---	---	---	---	---	---	---	---	---	---	---	---	---
17956472	3.42639	A	3.24953	A	3.63933	A	3.3829	A	3.35067	A	3.37617	A	3.7518	A	3.41355	A	3.41355	A	---	---	---	---	EGW15018	ENSEMBL	I79_024723	100	100	8	8	FALSE	---	---	gi344161041	+	5852	27622	---	---	---	---	---	---	---	---	---	---	---	---	---
17956479	8.12346	A	7.6949	A	7.98695	A	8.71147	A	8.05426	A	7.68208	A	8.17498	A	8.80092	A	8.26298	A	---	---	---	---	EGW15019	ENSEMBL	I79_024724	100	100	18	18	FALSE	---	---	gi344161041	-	28378	59221	---	---	---	---	---	---	---	---	---	---	---	---	---
17956493	3.34309	A	2.85052	A	3.25126	A	2.85052	A	2.85052	A	3.20362	A	2.78624	A	2.5588	A	2.85052	A	---	---	---	---	EGW08509	ENSEMBL	I79_024722	100	100	11	11	FALSE	---	---	gi344161049	+	25944	55131	---	---	---	---	---	---	---	---	---	---	---	---	---
17956496	5.08506	A	4.51287	A	5.06776	A	5.25857	A	4.96501	A	5.09338	A	4.99531	A	4.83459	A	5.11981	A	XM_003515242	LOC100752097	olfactory receptor 2G6-like	---	XM_003515242	RefSeq	PREDICTED: Cricetulus griseus olfactory receptor 2G6-like (LOC100752097), mRNA.	100	100	16	16	FALSE	---	---	gi344161051	-	9733	10686	XM_003515242	G3ILF6	GO:0007165 // GO:0007186 // GO:0050911	signal transduction // G-protein coupled receptor signaling pathway // detection of chemical stimulus involved in sensory perception of smell	inferred from electronic annotation // inferred from electronic annotation // inferred from electronic annotation	GO:0016020 // GO:0016021	membrane // integral to membrane	inferred from electronic annotation // inferred from electronic annotation	GO:0004871 // GO:0004930 // GO:0004984	signal transducer activity // G-protein coupled receptor activity // olfactory receptor activity	inferred from electronic annotation // inferred from electronic annotation // inferred from electronic annotation	---	---
17956498	9.678	A	9.42234	A	9.75258	A	9.48172	A	9.58941	A	9.63211	A	9.70391	A	9.5768	A	9.6253	A	---	---	---	---	EGW14937	ENSEMBL	I79_024719	100	100	20	20	FALSE	---	---	gi344161052	-	28525	36200	XM_003515240	G3ILF4	---	---	---	---	---	---	---	---	---	---	---
17956503	7.61823	A	7.59504	A	7.51091	A	7.62217	A	7.88432	A	7.39589	A	7.64618	A	7.76569	A	7.98937	A	XM_003515241	LOC100751813	39S ribosomal protein L36, mitochondrial-like	---	XM_003515241	RefSeq	PREDICTED: Cricetulus griseus 39S ribosomal protein L36, mitochondrial-like (LOC100751813), mRNA.	100	100	20	20	FALSE	---	---	gi344161052	+	37982	38290	XM_003515241	G3ILF5	GO:0006412	translation	inferred from electronic annotation	GO:0005622 // GO:0005840 // GO:0030529	intracellular // ribosome // ribonucleoprotein complex	inferred from electronic annotation // inferred from electronic annotation // inferred from electronic annotation	GO:0003735	structural constituent of ribosome	inferred from electronic annotation	---	---
17956505	10.7885	A	10.8413	A	10.904	A	10.7668	A	10.7812	A	11.079	A	11.1785	A	11.0548	A	11.0153	A	---	---	---	---	EGW12782	ENSEMBL	I79_024715	100	100	16	16	FALSE	---	---	gi344161053	+	4377	7300	XM_003515237	G3ILF1	---	---	---	---	---	---	---	---	---	---	---
17956515	5.47015	A	5.42188	A	5.48901	A	5.42188	A	5.42188	A	4.78984	A	5.42188	A	5.42188	A	5.42188	A	---	---	---	---	EGW12783	ENSEMBL	I79_024716	100	100	7	7	FALSE	---	---	gi344161053	-	25023	37157	---	---	---	---	---	---	---	---	---	---	---	---	---
17956519	9.17847	A	8.71303	A	9.9836	A	9.55203	A	9.41446	A	10.7	A	10.6427	A	10.3298	A	10.5475	A	---	---	---	---	EGW12784	ENSEMBL	I79_024718	100	100	4	4	FALSE	---	---	gi344161053	-	47979	52162	XM_003515238	G3ILF3	---	---	---	---	---	---	---	---	---	---	---
17956523	4.87361	A	4.94179	A	4.07616	A	4.58074	A	4.48886	A	4.20425	A	5.0113	A	4.52368	A	4.44128	A	---	---	---	---	EGW13190	ENSEMBL	I79_024711	100	100	9	9	FALSE	---	---	gi344161055	-	13972	16973	---	---	---	---	---	---	---	---	---	---	---	---	---
17956528	4.15375	A	4.13608	A	3.36	A	4.29314	A	4.10041	A	4.74223	A	4.15375	A	4.15375	A	4.45983	A	---	---	---	---	EGW13191	ENSEMBL	I79_024712	100	100	5	5	FALSE	---	---	gi344161055	-	20782	34714	---	---	---	---	---	---	---	---	---	---	---	---	---
17956533	5.65432	A	5.78843	A	5.21917	A	5.73294	A	5.67482	A	5.41331	A	5.99366	A	5.54028	A	5.8432	A	---	---	---	---	EGW13192	ENSEMBL	I79_024713	100	100	11	11	FALSE	---	---	gi344161055	-	37645	57382	---	---	---	---	---	---	---	---	---	---	---	---	---
17956537	2.62518	A	2.24053	A	2.60614	A	2.84381	A	3.76168	A	2.44397	A	2.83607	A	2.19205	A	2.72683	A	---	---	---	---	EGW13193	ENSEMBL	I79_024714	100	100	8	8	FALSE	---	---	gi344161055	-	59847	60241	---	---	---	---	---	---	---	---	---	---	---	---	---
17956540	8.73119	A	7.84616	A	8.31175	A	8.35258	A	8.57399	A	8.4312	A	8.32937	A	8.6418	A	8.56029	A	---	---	---	---	EGW14924	ENSEMBL	I79_024710	100	100	9	9	FALSE	---	---	gi344161059	+	21851	22177	XM_003515235	G3ILE6	---	---	---	---	---	---	---	---	---	---	---
17956542	6.85615	A	7.79826	A	6.87101	A	7.00815	A	7.52666	A	6.51977	A	6.9241	A	6.87204	A	7.05329	A	---	---	---	---	EGW08750	ENSEMBL	I79_024709	100	100	5	5	FALSE	---	---	gi344161061	-	871	34714	---	---	---	---	---	---	---	---	---	---	---	---	---
17956552	11.86	A	12.0262	A	11.9176	A	11.9871	A	12.0705	A	12.0782	A	11.8943	A	11.9731	A	12.0552	A	---	---	---	---	EGW08749	ENSEMBL	I79_024708	100	100	17	17	FALSE	---	---	gi344161061	+	29316	29726	---	---	---	---	---	---	---	---	---	---	---	---	---
17956554	5.70993	A	4.98452	A	5.75475	A	5.48605	A	5.4928	A	5.16837	A	5.56303	A	5.28191	A	5.4546	A	---	---	---	---	EGW15065	ENSEMBL	I79_024707	100	100	10	10	FALSE	---	---	gi344161063	+	25815	26195	---	---	---	---	---	---	---	---	---	---	---	---	---
17956556	4.54439	A	4.54439	A	4.76836	A	4.54439	A	4.54439	A	4.62407	A	5.09838	A	4.54439	A	4.54439	A	---	---	---	---	EGW08767	ENSEMBL	I79_024703	100	100	13	13	FALSE	---	---	gi344161064	+	11346	12305	---	---	---	---	---	---	---	---	---	---	---	---	---
17956558	2.77514	A	2.62751	A	2.57774	A	2.87481	A	2.26112	A	2.62667	A	2.62751	A	2.95573	A	2.62751	A	---	---	---	---	EGW08768	ENSEMBL	I79_024704	100	100	13	13	FALSE	---	---	gi344161064	-	34766	35377	---	---	---	---	---	---	---	---	---	---	---	---	---
17956560	3.97462	A	2.70938	A	3.86366	A	3.53089	A	3.27353	A	3.33908	A	3.92987	A	3.52315	A	3.49454	A	---	---	---	---	EGW08769	ENSEMBL	I79_024705	100	100	18	18	FALSE	---	---	gi344161064	-	42985	43938	---	---	---	---	---	---	---	---	---	---	---	---	---
17956562	4.73235	A	4.42378	A	4.73235	A	4.45211	A	4.76363	A	4.83322	A	4.95947	A	4.73235	A	4.69876	A	XM_003515232	LOC100769360	putative olfactory receptor 52P1-like	---	XM_003515232	RefSeq	PREDICTED: Cricetulus griseus putative olfactory receptor 52P1-like (LOC100769360), mRNA.	100	100	18	18	FALSE	---	---	gi344161064	+	61350	62297	XM_003515232	G3ILE2	GO:0007165 // GO:0007186 // GO:0050911	signal transduction // G-protein coupled receptor signaling pathway // detection of chemical stimulus involved in sensory perception of smell	inferred from electronic annotation // inferred from electronic annotation // inferred from electronic annotation	GO:0016020 // GO:0016021	membrane // integral to membrane	inferred from electronic annotation // inferred from electronic annotation	GO:0004871 // GO:0004930 // GO:0004984	signal transducer activity // G-protein coupled receptor activity // olfactory receptor activity	inferred from electronic annotation // inferred from electronic annotation // inferred from electronic annotation	---	---
17956564	9.27715	A	9.39704	A	9.0349	A	9.3288	A	9.54067	A	8.83092	A	9.11171	A	9.21555	A	9.33465	A	---	---	---	---	EGW13416	ENSEMBL	I79_024698	100	100	25	25	FALSE	---	---	gi344161068	+	13456	14574	---	---	---	---	---	---	---	---	---	---	---	---	---
17956567	6.96625	A	6.71202	A	6.93584	A	6.99481	A	7.07981	A	6.66681	A	6.9106	A	6.97446	A	7.05748	A	---	---	---	---	EGW13417	ENSEMBL	I79_024699	100	100	12	12	FALSE	---	---	gi344161068	-	18770	22984	---	---	---	---	---	---	---	---	---	---	---	---	---
17956570	6.77855	A	6.55354	A	6.82532	A	6.7709	A	7.02247	A	6.63879	A	6.7204	A	6.82912	A	6.88147	A	---	---	---	---	EGW13418	ENSEMBL	I79_024700	100	100	22	22	FALSE	---	---	gi344161068	-	23959	30610	---	---	---	---	---	---	---	---	---	---	---	---	---
17956576	7.7779	A	7.82825	A	7.98513	A	8.03612	A	7.83079	A	8.20873	A	7.85384	A	7.99579	A	7.87967	A	---	---	---	---	EGW13419	ENSEMBL	I79_024701	100	100	12	12	FALSE	---	---	gi344161068	+	35011	55791	XM_003515230	G3ILD7	---	---	---	---	---	---	---	---	---	---	---
17956593	4.86754	A	4.44124	A	4.87405	A	4.84432	A	4.84948	A	4.75303	A	5.03869	A	4.84432	A	4.654	A	---	---	---	---	EGW13420	ENSEMBL	I79_024702	100	100	23	23	FALSE	---	---	gi344161068	-	57645	57848	---	---	---	---	---	---	---	---	---	---	---	---	---
17956595	8.85492	A	8.95471	A	8.29647	A	9.03863	A	9.32788	A	8.85505	A	8.58198	A	8.9689	A	8.9162	A	---	---	---	---	EGW12758	ENSEMBL	I79_024696	100	100	25	25	FALSE	---	---	gi344161073	+	54126	54320	---	---	---	---	---	---	---	---	---	---	---	---	---
17956597	5.58795	A	5.52013	A	5.22164	A	5.64679	A	5.73087	A	5.33715	A	5.58795	A	5.58795	A	5.67908	A	---	---	---	---	EGW12759	ENSEMBL	I79_024697	100	100	23	23	FALSE	---	---	gi344161073	-	54840	55103	---	---	---	---	---	---	---	---	---	---	---	---	---
17956599	2.07295	A	2.10513	A	1.75641	A	1.78866	A	2.04594	A	2.24037	A	2.04594	A	2.33726	A	2.04594	A	---	---	---	---	EGW01888	ENSEMBL	I79_024693	100	100	9	9	FALSE	---	---	gi344161074	+	13453	19937	---	---	---	---	---	---	---	---	---	---	---	---	---
17956601	4.20196	A	3.75646	A	4.0324	A	4.33431	A	4.0324	A	4.0324	A	3.90915	A	4.0324	A	4.02145	A	---	---	---	---	EGW01889	ENSEMBL	I79_024694	100	100	23	23	FALSE	---	---	gi344161074	-	27463	29080	---	---	---	---	---	---	---	---	---	---	---	---	---
17956605	5.33718	A	5.26096	A	5.31489	A	5.21518	A	5.2875	A	5.2875	A	5.23396	A	5.11876	A	5.45963	A	---	---	---	---	EGW01890	ENSEMBL	I79_024695	100	100	12	12	FALSE	---	---	gi344161074	+	41235	53411	---	---	---	---	---	---	---	---	---	---	---	---	---
17956612	6.87046	A	6.83739	A	7.25027	A	6.62073	A	6.74953	A	6.98537	A	6.94991	A	6.48768	A	6.54333	A	---	---	---	---	EGW14620	ENSEMBL	I79_024691	100	100	20	20	FALSE	---	---	gi344161076	+	6322	19018	---	---	---	---	---	---	---	---	---	---	---	---	---
17956615	3.69608	A	4.11139	A	4.45262	A	4.04282	A	3.59423	A	4.16284	A	3.80564	A	3.95595	A	4.12527	A	---	---	---	---	EGW14621	ENSEMBL	I79_024692	100	100	10	10	FALSE	---	---	gi344161076	+	33076	33637	---	---	---	---	---	---	---	---	---	---	---	---	---
17956618	3.27602	A	2.76818	A	3.59533	A	3.77031	A	3.23613	A	3.44215	A	3.43405	A	3.75085	A	3.75297	A	---	---	---	---	EGW13799	ENSEMBL	I79_024690	100	100	10	10	FALSE	---	---	gi344161078	-	53344	53811	---	---	---	---	---	---	---	---	---	---	---	---	---
17956620	5.22164	A	5.29233	A	4.93157	A	5.22164	A	5.09283	A	5.34354	A	5.19102	A	5.07695	A	5.50553	A	---	---	---	---	EGW10065	ENSEMBL	I79_024689	100	100	13	13	FALSE	---	---	gi344161081	+	7956	11170	---	---	---	---	---	---	---	---	---	---	---	---	---
17956623	9.79417	A	10.1402	A	9.63096	A	9.63318	A	9.79417	A	9.78516	A	9.92732	A	9.56961	A	9.80556	A	---	---	---	---	EGW13412	ENSEMBL	I79_024688	100	100	16	16	FALSE	---	---	gi344161082	+	38113	61893	---	---	---	---	---	---	---	---	---	---	---	---	---
17956637	8.54058	A	8.83423	A	8.35354	A	8.57598	A	8.69834	A	8.45826	A	8.40408	A	8.35848	A	8.29698	A	---	---	---	---	EGW14268	ENSEMBL	I79_024687	100	100	13	13	FALSE	---	---	gi344161083	-	8826	37974	---	---	---	---	---	---	---	---	---	---	---	---	---
17956643	7.49069	A	7.45519	A	7.34753	A	7.44098	A	7.44216	A	7.32541	A	7.44216	A	7.35933	A	7.53371	A	---	---	---	---	EGW15122	ENSEMBL	I79_024685	100	100	23	23	FALSE	---	---	gi344161084	-	10017	10616	---	---	---	---	---	---	---	---	---	---	---	---	---
17956645	9.15648	A	9.62773	A	8.91192	A	9.1017	A	9.22913	A	9.32462	A	9.41114	A	9.44245	A	9.35394	A	---	---	---	---	EGW15123	ENSEMBL	I79_024686	100	100	12	12	FALSE	---	---	gi344161084	-	21292	56152	---	---	---	---	---	---	---	---	---	---	---	---	---
17956653	3.82911	A	3.92777	A	3.72896	A	4.03209	A	3.82323	A	4.01255	A	3.47655	A	3.67714	A	3.82659	A	---	---	---	---	EGW02839	ENSEMBL	I79_024684	100	100	22	22	FALSE	---	---	gi344161085	-	13904	23583	---	---	---	---	---	---	---	---	---	---	---	---	---
17956656	4.80534	A	4.81166	A	4.50861	A	4.30951	A	4.30687	A	4.73702	A	4.10149	A	4.44301	A	4.65994	A	---	---	---	---	EGW09234	ENSEMBL	I79_024682	100	100	8	8	FALSE	---	---	gi344161087	+	3474	5779	---	---	---	---	---	---	---	---	---	---	---	---	---
17956660	4.43325	A	4.48565	A	4.3346	A	4.36351	A	4.36351	A	4.22678	A	4.44247	A	4.36351	A	4.36351	A	---	---	---	---	EGW09235	ENSEMBL	I79_024683	100	100	8	8	FALSE	---	---	gi344161087	+	23404	34385	---	---	---	---	---	---	---	---	---	---	---	---	---
17956670	6.49288	A	6.69431	A	6.99571	A	6.64708	A	6.5727	A	6.48743	A	6.80156	A	6.55428	A	6.55646	A	---	---	---	---	EGW13567	ENSEMBL	I79_024681	100	100	8	8	FALSE	---	---	gi344161088	-	40925	41263	---	---	---	---	---	---	---	---	---	---	---	---	---
17956672	5.3838	A	5.3838	A	5.21773	A	5.3375	A	5.44782	A	5.18111	A	5.3838	A	5.34846	A	5.3838	A	---	---	---	---	EGW15271	ENSEMBL	I79_024679	100	100	23	23	FALSE	---	---	gi344161090	+	37450	37611	---	---	---	---	---	---	---	---	---	---	---	---	---
17956674	8.57777	A	8.73546	A	8.79964	A	9.29325	A	9.27709	A	8.66491	A	8.47032	A	9.05063	A	8.97022	A	XM_003515215	LOC100762407	zinc-binding alcohol dehydrogenase domain-containing protein 2-like	---	XM_003515215	RefSeq	PREDICTED: Cricetulus griseus zinc-binding alcohol dehydrogenase domain-containing protein 2-like (LOC100762407), mRNA.	100	100	24	24	FALSE	---	---	gi344161090	+	45624	46004	---	---	---	---	---	---	---	---	---	---	---	---	---
17956676	3.79752	A	3.21235	A	3.41843	A	3.53881	A	3.60797	A	3.65617	A	3.37992	A	3.53881	A	3.6791	A	---	---	---	---	EGW10547	ENSEMBL	I79_024678	100	100	9	9	FALSE	---	---	gi344161091	-	3046	54666	---	---	---	---	---	---	---	---	---	---	---	---	---
17956684	3.77292	A	3.46925	A	3.41615	A	3.64543	A	3.04564	A	3.55574	A	3.55574	A	3.31328	A	3.62494	A	---	---	---	---	EGW11772	ENSEMBL	I79_024676	100	100	13	13	FALSE	---	---	gi344161093	+	38115	38696	---	---	---	---	---	---	---	---	---	---	---	---	---
17956686	8.74267	A	8.1079	A	9.18025	A	8.99068	A	8.94844	A	9.08522	A	8.99068	A	9.02309	A	9.18869	A	---	---	---	---	EGW11773	ENSEMBL	I79_024677	100	100	19	19	FALSE	---	---	gi344161093	-	45212	45406	---	---	---	---	---	---	---	---	---	---	---	---	---
17956688	9.55543	A	10.0417	A	9.44865	A	9.36825	A	9.52879	A	9.24886	A	9.3146	A	9.00933	A	9.12228	A	---	---	---	---	EGW13052	ENSEMBL	I79_024675	100	100	15	15	FALSE	---	---	gi344161096	-	4106	12272	XM_003515213	G3ILB1	---	---	---	---	---	---	---	---	---	---	---
17956697	4.19319	A	4.00718	A	3.95288	A	3.60459	A	4.04249	A	3.98367	A	3.43777	A	4.18418	A	4.22407	A	---	---	---	---	EGW11631	ENSEMBL	I79_024672	100	100	10	10	FALSE	---	---	gi344161098	+	11040	11409	---	---	---	---	---	---	---	---	---	---	---	---	---
17956700	5.763	A	5.72413	A	5.60292	A	5.6955	A	5.29873	A	5.8628	A	5.50091	A	5.62101	A	5.67406	A	---	---	---	---	EGW11632	ENSEMBL	I79_024673	100	100	18	18	FALSE	---	---	gi344161098	+	27753	28271	---	---	---	---	---	---	---	---	---	---	---	---	---
17956702	8.80483	A	8.4586	A	8.90994	A	9.00583	A	8.93666	A	9.09581	A	8.94438	A	9.20132	A	9.10285	A	---	---	---	---	EGW11633	ENSEMBL	I79_024674	100	100	8	8	FALSE	---	---	gi344161098	+	47589	48228	---	---	---	---	---	---	---	---	---	---	---	---	---
17956705	8.79143	A	9.11594	A	8.89302	A	8.91854	A	8.95491	A	8.78109	A	8.77253	A	8.67996	A	8.769	A	---	---	---	---	EGW14533	ENSEMBL	I79_024668	100	100	7	7	FALSE	---	---	gi344161099	+	13422	32567	XM_003515210	G3ILA5	---	---	---	---	---	---	---	---	---	---	---
17956716	6.31853	A	6.72115	A	6.21565	A	6.06195	A	6.33884	A	5.86109	A	6.15861	A	5.94588	A	6.06744	A	---	---	---	---	EGW14534	ENSEMBL	I79_024669	100	100	24	24	FALSE	---	---	gi344161099	-	34403	34609	---	---	---	---	---	---	---	---	---	---	---	---	---
17956718	9.26819	A	9.32831	A	9.07653	A	9.05053	A	9.13178	A	9.17321	A	9.0972	A	9.16635	A	9.07122	A	---	---	---	---	EGW14535	ENSEMBL	I79_024670	100	100	8	8	FALSE	---	---	gi344161099	+	41072	60253	XM_003515211	G3ILA7	---	---	---	---	---	---	---	---	---	---	---
17956728	4.15922	A	3.87645	A	3.87645	A	3.87645	A	3.82435	A	3.82435	A	4.14257	A	3.92907	A	3.85954	A	---	---	---	---	EGW14775	ENSEMBL	I79_024665	100	100	9	9	FALSE	---	---	gi344161100	-	10356	14267	---	---	---	---	---	---	---	---	---	---	---	---	---
17956732	4.76502	A	5.35301	A	4.02092	A	4.88747	A	5.37617	A	4.72837	A	5.11081	A	5.11395	A	4.96969	A	---	---	---	---	EGW14776	ENSEMBL	I79_024666	100	100	8	8	FALSE	---	---	gi344161100	-	25699	32804	---	---	---	---	---	---	---	---	---	---	---	---	---
17956737	5.45084	A	5.28839	A	5.38981	A	5.36103	A	4.89871	A	5.40803	A	5.29688	A	5.24641	A	5.29688	A	---	---	---	---	EGW14777	ENSEMBL	I79_024667	100	100	24	24	FALSE	---	---	gi344161100	-	35089	35292	---	---	---	---	---	---	---	---	---	---	---	---	---
17956739	5.67727	A	5.34839	A	5.24986	A	5.05786	A	5.4359	A	5.34839	A	5.22436	A	5.16325	A	5.45976	A	---	---	---	---	EGW14977	ENSEMBL	I79_024664	100	100	16	16	FALSE	---	---	gi344161104	+	1032	51953	---	---	---	---	---	---	---	---	---	---	---	---	---
17956748	3.40451	A	3.29593	A	3.34318	A	3.41554	A	3.6785	A	3.36753	A	3.49857	A	3.32414	A	3.54046	A	---	---	---	---	EGW07825	ENSEMBL	I79_024662	100	100	18	18	FALSE	---	---	gi344161105	-	14207	14644	---	---	---	---	---	---	---	---	---	---	---	---	---
17956750	2.20962	A	2.12567	A	2.59201	A	1.91525	A	2.76062	A	2.24919	A	1.91546	A	1.82584	A	2.23333	A	---	---	---	---	EGW07826	ENSEMBL	I79_024663	100	100	8	8	FALSE	---	---	gi344161105	+	25370	25729	---	---	---	---	---	---	---	---	---	---	---	---	---
17956752	5.31929	A	5.38502	A	5.30488	A	6.23775	A	5.50541	A	5.26442	A	5.4021	A	6.31443	A	5.63845	A	---	---	---	---	EGW01062	ENSEMBL	I79_024658	100	100	25	25	FALSE	---	---	gi344161106	-	53274	53537	---	---	---	---	---	---	---	---	---	---	---	---	---
17956754	5.29975	A	4.42521	A	5.07532	A	5.89289	A	5.3448	A	5.5378	A	5.18245	A	6.13919	A	5.90086	A	---	---	---	---	EGW01063	ENSEMBL	I79_024659	100	100	23	23	FALSE	---	---	gi344161106	-	53585	53872	---	---	---	---	---	---	---	---	---	---	---	---	---
17956756	6.00403	A	5.8685	A	5.76038	A	6.57516	A	6.26436	A	5.91407	A	6.13441	A	6.71794	A	6.25643	A	---	---	---	---	EGW01065	ENSEMBL	I79_024661	100	100	22	22	FALSE	---	---	gi344161106	-	54096	54677	---	---	---	---	---	---	---	---	---	---	---	---	---
17956758	7.23061	A	7.11585	A	6.84955	A	8.42265	A	7.65333	A	6.70021	A	6.7337	A	8.05845	A	7.23061	A	---	---	---	---	EGW01064	ENSEMBL	I79_024660	100	100	20	20	FALSE	---	---	gi344161106	+	54461	54793	---	---	---	---	---	---	---	---	---	---	---	---	---
17956760	3.47683	A	3.47683	A	3.42164	A	3.47683	A	3.27055	A	3.27602	A	3.64913	A	3.47683	A	3.58208	A	---	---	---	---	EGW08954	ENSEMBL	I79_024657	100	100	12	12	FALSE	---	---	gi344161109	+	33613	60930	---	---	---	---	---	---	---	---	---	---	---	---	---
17956769	7.30056	A	7.0611	A	7.31636	A	7.22389	A	7.30056	A	7.41174	A	7.30851	A	7.37007	A	7.30056	A	---	---	---	---	EGW13675	ENSEMBL	I79_024652	100	100	10	10	FALSE	---	---	gi344161115	-	5285	12094	---	---	---	---	---	---	---	---	---	---	---	---	---
17956775	6.47686	A	6.21404	A	6.38625	A	6.26124	A	6.43729	A	6.22527	A	6.49884	A	6.67861	A	6.38625	A	---	---	---	---	EGW13676	ENSEMBL	I79_024653	100	100	25	25	FALSE	---	---	gi344161115	-	24368	24604	---	---	---	---	---	---	---	---	---	---	---	---	---
17956777	6.30729	A	6.11352	A	6.12053	A	5.69695	A	6.21983	A	6.47504	A	6.64515	A	6.49958	A	6.45957	A	---	---	---	---	EGW13677	ENSEMBL	I79_024654	100	100	22	22	FALSE	---	---	gi344161115	+	33831	34085	---	---	---	---	---	---	---	---	---	---	---	---	---
17956779	8.33033	A	7.95809	A	8.57904	A	8.26837	A	8.02808	A	8.85818	A	8.67745	A	8.92706	A	8.67393	A	---	---	---	---	EGW13678	ENSEMBL	I79_024655	100	100	9	9	FALSE	---	---	gi344161115	+	36008	37078	---	---	---	---	---	---	---	---	---	---	---	---	---
17956782	8.96941	A	8.93924	A	8.39399	A	8.80084	A	9.10747	A	8.45799	A	8.7776	A	8.65933	A	8.72338	A	---	---	---	---	EGW13679	ENSEMBL	I79_024656	100	100	17	17	FALSE	---	---	gi344161115	-	38644	61332	---	---	---	---	---	---	---	---	---	---	---	---	---
17956808	4.92756	A	4.56633	A	4.81419	A	4.53135	A	5.10619	A	4.79382	A	4.81419	A	4.96978	A	5.16892	A	---	---	---	---	EGW14237	ENSEMBL	I79_024651	100	100	12	12	FALSE	---	---	gi344161118	-	6673	9247	---	---	---	---	---	---	---	---	---	---	---	---	---
17956813	3.26887	A	2.735	A	3.29221	A	2.90643	A	3.3147	A	2.933	A	2.57378	A	2.77143	A	3.12744	A	---	---	---	---	EGW00910	ENSEMBL	I79_024647	100	100	10	10	FALSE	---	---	gi344161122	-	2163	41204	---	---	---	---	---	---	---	---	---	---	---	---	---
17956816	5.96897	A	5.56757	A	5.22221	A	5.75347	A	5.61155	A	5.65607	A	5.71492	A	5.69488	A	5.76645	A	---	---	---	---	EGW00911	ENSEMBL	I79_024648	100	100	25	25	FALSE	---	---	gi344161122	-	44436	44955	---	---	---	---	---	---	---	---	---	---	---	---	---
17956819	4.02129	A	4.41692	A	4.3482	A	4.64723	A	4.33974	A	4.18186	A	4.44452	A	4.62474	A	4.2921	A	---	---	---	---	EGW00912	ENSEMBL	I79_024649	100	100	10	10	FALSE	---	---	gi344161122	-	57572	57999	---	---	---	---	---	---	---	---	---	---	---	---	---
17956821	10.2111	A	10.6699	A	10.189	A	10.2719	A	10.4884	A	10.3633	A	10.1732	A	10.1966	A	10.2719	A	---	---	---	---	EGW13666	ENSEMBL	I79_024646	100	100	25	25	FALSE	---	---	gi344161125	-	2868	3467	---	---	---	---	---	---	---	---	---	---	---	---	---
17956823	4.32402	A	4.32402	A	4.60078	A	4.21585	A	4.04956	A	4.2538	A	4.59572	A	4.30228	A	4.33913	A	XM_003515195	LOC100772911	protein FAM47B-like	---	XM_003515195	RefSeq	PREDICTED: Cricetulus griseus protein FAM47B-like (LOC100772911), mRNA.	100	100	20	20	FALSE	---	---	gi344161127	+	15700	16926	---	---	---	---	---	---	---	---	---	---	---	---	---
17956825	5.74349	A	5.79198	A	5.94543	A	5.94543	A	6.02733	A	5.8275	A	5.87807	A	5.96786	A	6.22494	A	---	---	---	---	EGW13746	ENSEMBL	I79_024643	100	100	24	24	FALSE	---	---	gi344161128	+	9420	9716	---	---	---	---	---	---	---	---	---	---	---	---	---
17956827	2.43694	A	3.0912	A	2.38279	A	3.87645	A	3.65847	A	2.96312	A	2.08777	A	3.66649	A	3.18075	A	---	---	---	---	EGW13747	ENSEMBL	I79_024644	100	100	9	9	FALSE	---	---	gi344161128	-	9746	9937	---	---	---	---	---	---	---	---	---	---	---	---	---
17956829	4.1781	A	4.47338	A	4.03342	A	4.18394	A	3.72638	A	3.73437	A	4.02327	A	3.626	A	3.75201	A	---	---	---	---	EGW09233	ENSEMBL	I79_024642	100	100	4	4	FALSE	---	---	gi344161129	+	34280	37260	---	---	---	---	---	---	---	---	---	---	---	---	---
17956832	5.66197	A	5.67622	A	5.75343	A	5.45561	A	5.67098	A	5.50999	A	5.96712	A	5.66821	A	5.73266	A	---	---	---	---	EGW15006	ENSEMBL	I79_024640	100	100	20	20	FALSE	---	---	gi344161131	+	24726	25037	---	---	---	---	---	---	---	---	---	---	---	---	---
17956834	9.01176	A	8.81773	A	8.94876	A	9.04735	A	8.96547	A	9.27284	A	9.06423	A	9.01352	A	8.88585	A	---	---	---	---	EGW15007	ENSEMBL	I79_024641	100	100	12	12	FALSE	---	---	gi344161131	-	28279	40456	---	---	---	---	---	---	---	---	---	---	---	---	---
17956837	9.75077	A	8.4598	A	9.61035	A	9.67461	A	7.86261	A	10.5771	A	10.5185	A	9.94539	A	8.6983	A	---	---	---	---	EGW05024	ENSEMBL	I79_024637	100	100	8	8	FALSE	---	---	gi344161132	+	32527	49935	---	---	---	---	---	---	---	---	---	---	---	---	---
17956849	4.56089	A	4.72783	A	4.89185	A	4.99091	A	4.49801	A	4.91295	A	5.30816	A	5.53698	A	4.88686	A	---	---	---	---	EGW05025	ENSEMBL	I79_024638	100	100	20	20	FALSE	---	---	gi344161132	-	50821	50973	---	---	---	---	---	---	---	---	---	---	---	---	---
17956851	7.42976	A	6.4308	A	7.51973	A	7.68499	A	6.10961	A	8.19794	A	8.30881	A	7.97032	A	6.96849	A	---	---	---	---	EGW05026	ENSEMBL	I79_024639	100	100	25	25	FALSE	---	---	gi344161132	-	58758	59162	---	---	---	---	---	---	---	---	---	---	---	---	---
17956853	8.37245	A	9.00149	A	8.6869	A	8.52048	A	8.62205	A	8.5023	A	8.29249	A	8.23512	A	8.1582	A	---	---	---	---	EGW12049	ENSEMBL	I79_024635	100	100	8	8	FALSE	---	---	gi344161135	+	12035	21954	XM_003515192	G3IL73	---	---	---	---	---	---	---	---	---	---	---
17956861	7.75025	A	7.44975	A	8.01057	A	7.52515	A	6.89839	A	8.30672	A	7.8275	A	7.59925	A	7.47864	A	---	---	---	---	EGW12050	ENSEMBL	I79_024636	100	100	8	8	FALSE	---	---	gi344161135	+	42395	47440	---	---	---	---	---	---	---	---	---	---	---	---	---
17956865	3.77416	A	3.76371	A	3.77416	A	3.77416	A	3.52901	A	3.63715	A	3.70964	A	3.90878	A	4.20532	A	---	---	---	---	EGW14721	ENSEMBL	I79_024634	100	100	13	13	FALSE	---	---	gi344161137	+	42171	47979	---	---	---	---	---	---	---	---	---	---	---	---	---
17956868	5.39546	A	5.16092	A	5.53596	A	5.39546	A	5.39546	A	5.49616	A	5.47142	A	5.23329	A	5.39546	A	---	---	---	---	EGW13316	ENSEMBL	I79_024633	100	100	25	25	FALSE	---	---	gi344161140	+	55401	55907	---	---	---	---	---	---	---	---	---	---	---	---	---
17956870	5.32805	A	5.25375	A	5.26814	A	5.26814	A	5.26814	A	5.26814	A	5.09823	A	5.44669	A	5.30349	A	---	---	---	---	EGW14462	ENSEMBL	I79_024632	100	100	13	13	FALSE	---	---	gi344161142	-	23901	44508	---	---	---	---	---	---	---	---	---	---	---	---	---
17956875	4.3375	A	4.27727	A	4.13393	A	4.20747	A	4.13864	A	4.212	A	4.71188	A	4.68143	A	4.26369	A	---	---	---	---	EGV93460	ENSEMBL	I79_024631	100	100	13	13	FALSE	---	---	gi344161144	-	19314	38194	---	---	---	---	---	---	---	---	---	---	---	---	---
17956881	5.57006	A	5.41884	A	5.38014	A	5.1257	A	5.56716	A	5.27802	A	5.26814	A	5.16272	A	5.27802	A	---	---	---	---	EGW14463	ENSEMBL	I79_024630	100	100	11	11	FALSE	---	---	gi344161148	-	21136	23907	---	---	---	---	---	---	---	---	---	---	---	---	---
17956884	6.67881	A	7.40657	A	6.67955	A	6.49234	A	6.96162	A	6.69687	A	6.72224	A	6.74134	A	6.84132	A	---	---	---	---	EGW13760	ENSEMBL	I79_024628	100	100	12	12	FALSE	---	---	gi344161149	-	23503	26508	---	---	---	---	---	---	---	---	---	---	---	---	---
17956886	5.13804	A	5.00346	A	5.23555	A	4.7177	A	5.06799	A	4.95393	A	4.93245	A	4.87367	A	4.92156	A	---	---	---	---	EGW13761	ENSEMBL	I79_024629	100	100	20	20	FALSE	---	---	gi344161149	+	42533	43687	---	---	---	---	---	---	---	---	---	---	---	---	---
17956888	6.12872	A	6.15292	A	6.16766	A	5.8575	A	6.27791	A	6.12225	A	6.11507	A	6.1901	A	6.05607	A	---	---	---	---	EGW13921	ENSEMBL	I79_024626	100	100	23	23	FALSE	---	---	gi344161156	+	3980	41465	---	---	---	---	---	---	---	---	---	---	---	---	---
17956892	6.17155	A	6.17155	A	6.1844	A	6.05049	A	6.17155	A	6.16911	A	6.16338	A	6.17155	A	6.17591	A	XM_003515186	LOC100767734	apolipoprotein L3-like	---	XM_003515186	RefSeq	PREDICTED: Cricetulus griseus apolipoprotein L3-like (LOC100767734), mRNA.	100	100	22	22	FALSE	---	---	gi344161156	+	61165	61668	---	---	---	---	---	---	---	---	---	---	---	---	---
17956894	7.36387	A	7.5002	A	7.29165	A	7.42319	A	7.69652	A	6.99484	A	6.90549	A	6.8014	A	7.16062	A	---	---	---	---	EGW14942	ENSEMBL	I79_024625	100	100	18	18	FALSE	---	---	gi344161158	-	29811	62419	XM_003515184	G3IL63	---	---	---	---	---	---	---	---	---	---	---
17956901	9.92275	A	10.1406	A	9.67905	A	9.48043	A	9.85554	A	10.0959	A	10.0975	A	9.8788	A	10.1487	A	---	---	---	---	EGW15119	ENSEMBL	I79_024624	100	100	9	9	FALSE	---	---	gi344161160	-	42718	63585	XM_003515183	G3IL62	---	---	---	---	---	---	---	---	---	---	---
17956907	7.0116	A	6.9872	A	7.15496	A	7.0116	A	7.0116	A	7.16839	A	6.8786	A	6.99319	A	7.16538	A	---	---	---	---	EGW13949	ENSEMBL	I79_024623	100	100	9	9	FALSE	---	---	gi344161161	+	52230	52922	---	---	---	---	---	---	---	---	---	---	---	---	---
17956909	4.18515	A	3.50324	A	4.11679	A	3.78235	A	4.3241	A	4.32158	A	4.02153	A	3.98836	A	4.5029	A	---	---	---	---	EGW14464	ENSEMBL	I79_024618	100	100	16	16	FALSE	---	---	gi344161164	+	7436	11403	---	---	---	---	---	---	---	---	---	---	---	---	---
17956912	6.11283	A	5.52798	A	5.76495	A	5.4841	A	5.71358	A	5.44305	A	5.71358	A	5.76325	A	5.45568	A	---	---	---	---	EGW14465	ENSEMBL	I79_024619	100	100	11	11	FALSE	---	---	gi344161164	+	41618	42589	---	---	---	---	---	---	---	---	---	---	---	---	---
17956914	5.73629	A	5.76263	A	5.66557	A	5.6429	A	5.89646	A	5.66557	A	5.36077	A	5.0528	A	6.16284	A	---	---	---	---	EGW14466	ENSEMBL	I79_024620	100	100	9	9	FALSE	---	---	gi344161164	+	46618	47574	---	---	---	---	---	---	---	---	---	---	---	---	---
17956916	5.9895	A	5.9895	A	5.9895	A	5.88748	A	5.9895	A	6.07508	A	5.9895	A	5.9895	A	6.10555	A	---	---	---	---	EGW14467	ENSEMBL	I79_024621	100	100	15	15	FALSE	---	---	gi344161164	-	48527	50546	---	---	---	---	---	---	---	---	---	---	---	---	---
17956919	3.02457	A	2.91671	A	2.59283	A	3.02457	A	3.46317	A	3.02457	A	3.02457	A	3.19855	A	2.96863	A	---	---	---	---	EGW14468	ENSEMBL	I79_024622	100	100	15	15	FALSE	---	---	gi344161164	+	64663	65025	---	---	---	---	---	---	---	---	---	---	---	---	---
17956921	4.32978	A	4.54084	A	3.97575	A	3.61009	A	3.70967	A	3.53712	A	3.89033	A	4.59011	A	3.78069	A	---	---	---	---	EGW12866	ENSEMBL	I79_024615	100	100	9	9	FALSE	---	---	gi344161165	+	12220	12692	---	---	---	---	---	---	---	---	---	---	---	---	---
17956923	3.10274	A	2.91841	A	2.91841	A	3.01305	A	2.81282	A	2.91841	A	3.12561	A	2.75563	A	2.91841	A	XM_003515181	LOC100765688	ig kappa chain V-I region HK102-like	---	XM_003515181	RefSeq	PREDICTED: Cricetulus griseus ig kappa chain V-I region HK102-like (LOC100765688), mRNA.	100	100	11	11	FALSE	---	---	gi344161165	+	35551	36043	---	---	---	---	---	---	---	---	---	---	---	---	---
17956925	8.76591	A	8.64363	A	8.96581	A	8.66181	A	9.4576	A	8.32163	A	8.23996	A	8.41136	A	8.5054	A	---	---	---	---	EGW12868	ENSEMBL	I79_024617	100	100	25	25	FALSE	---	---	gi344161165	-	50530	50922	---	---	---	---	---	---	---	---	---	---	---	---	---
17956927	4.35196	A	4.0293	A	3.42869	A	3.64088	A	3.7709	A	4.0786	A	4.09142	A	3.30659	A	3.54166	A	---	---	---	---	EGW13945	ENSEMBL	I79_024614	100	100	5	5	FALSE	---	---	gi344161167	-	15266	19935	---	---	---	---	---	---	---	---	---	---	---	---	---
17956931	9.11174	A	9.52679	A	9.06334	A	9.29038	A	9.17957	A	9.37767	A	9.00138	A	9.17957	A	9.17957	A	---	---	---	---	EGW14310	ENSEMBL	I79_024613	100	100	9	9	FALSE	---	---	gi344161173	+	33424	54302	---	---	---	---	---	---	---	---	---	---	---	---	---
17956942	5.36498	A	5.05005	A	5.05957	A	5.47618	A	4.95081	A	5.78655	A	5.50262	A	5.42204	A	5.34965	A	---	---	---	---	EGW13285	ENSEMBL	I79_024611	100	100	21	21	FALSE	---	---	gi344161175	+	1507	46546	---	---	---	---	---	---	---	---	---	---	---	---	---
17956955	4.97813	A	4.66082	A	4.8682	A	4.54221	A	4.77529	A	4.77891	A	4.8465	A	4.37105	A	4.77529	A	---	---	---	---	EGW13286	ENSEMBL	I79_024612	100	100	18	18	FALSE	---	---	gi344161175	+	61836	64320	---	---	---	---	---	---	---	---	---	---	---	---	---
17956959	8.95487	A	8.76623	A	8.59743	A	8.89138	A	8.69026	A	9.10532	A	9.07925	A	9.148	A	9.05517	A	---	---	---	---	EGW11739	ENSEMBL	I79_024610	100	100	13	13	FALSE	---	---	gi344161176	-	4349	63447	---	---	---	---	---	---	---	---	---	---	---	---	---
17956985	7.07814	A	6.84095	A	7.12373	A	7.20678	A	7.12373	A	7.08824	A	7.09726	A	7.14848	A	7.17529	A	---	---	---	---	EGW13791	ENSEMBL	I79_024607	100	100	11	11	FALSE	---	---	gi344161178	+	8283	19357	---	---	---	---	---	---	---	---	---	---	---	---	---
17956995	6.94547	A	7.0438	A	6.51521	A	6.88241	A	7.16213	A	6.81819	A	7.18964	A	6.95274	A	6.97616	A	---	---	---	---	EGW13792	ENSEMBL	I79_024608	100	100	29	29	FALSE	---	---	gi344161178	+	30018	36606	XM_003515171	G3IL46	---	---	---	---	---	---	---	---	---	---	---
17957004	8.62273	A	8.37663	A	8.49719	A	8.61064	A	8.65395	A	8.73652	A	8.48351	A	8.62327	A	8.84485	A	---	---	---	---	EGW13793	ENSEMBL	I79_024609	100	100	15	15	FALSE	---	---	gi344161178	-	39914	53396	XM_003515173	G3IL47	---	---	---	---	---	---	---	---	---	---	---
17957019	7.74382	A	7.45099	A	8.22803	A	7.72882	A	8.00647	A	8.86281	A	8.45927	A	8.69348	A	8.82256	A	---	---	---	---	EGW10411	ENSEMBL	I79_024606	100	100	10	10	FALSE	---	---	gi344161181	-	31739	47107	---	---	---	---	---	---	---	---	---	---	---	---	---
17957027	2.35855	A	2.35855	A	2.35855	A	2.35855	A	2.46494	A	2.35855	A	2.62751	A	2.18494	A	2.35855	A	---	---	---	---	EGW00504	ENSEMBL	I79_024605	100	100	20	20	FALSE	---	---	gi344161186	-	13242	22350	---	---	---	---	---	---	---	---	---	---	---	---	---
17957032	3.82622	A	3.80366	A	3.49092	A	3.97291	A	3.65436	A	3.93582	A	3.93174	A	3.43572	A	3.82953	A	---	---	---	---	EGW13717	ENSEMBL	I79_024604	100	100	17	17	FALSE	---	---	gi344161187	-	32317	33255	---	---	---	---	---	---	---	---	---	---	---	---	---
17957034	4.87361	A	4.44229	A	4.67676	A	4.57805	A	4.57805	A	4.40373	A	4.33791	A	4.72482	A	4.56115	A	---	---	---	---	EGW14962	ENSEMBL	I79_024603	100	100	19	19	FALSE	---	---	gi344161188	+	14396	17497	---	---	---	---	---	---	---	---	---	---	---	---	---
17957036	4.37649	A	4.27243	A	3.94549	A	4.08796	A	4.05475	A	4.62367	A	3.91919	A	4.19307	A	4.27823	A	---	---	---	---	EGW13050	ENSEMBL	I79_024602	100	100	20	20	FALSE	---	---	gi344161190	+	57559	61530	---	---	---	---	---	---	---	---	---	---	---	---	---
17957040	6.97893	A	6.61279	A	6.41757	A	6.58987	A	6.69336	A	6.61279	A	6.61279	A	6.47546	A	6.79152	A	---	---	---	---	EGW14839	ENSEMBL	I79_024599	100	100	10	10	FALSE	---	---	gi344161202	+	15922	21886	---	---	---	---	---	---	---	---	---	---	---	---	---
17957045	5.38769	A	5.23176	A	5.3332	A	5.27886	A	5.44873	A	5.3332	A	5.3332	A	5.39648	A	5.3332	A	---	---	---	---	EGW14840	ENSEMBL	I79_024600	100	100	23	23	FALSE	---	---	gi344161202	-	23199	23378	---	---	---	---	---	---	---	---	---	---	---	---	---
17957047	8.40002	A	8.75367	A	7.86959	A	8.65175	A	8.66609	A	7.99483	A	8.16357	A	8.34341	A	8.28485	A	---	---	---	---	EGW15192	ENSEMBL	I79_024594	100	100	15	15	FALSE	---	---	gi344161203	+	3498	31814	---	---	---	---	---	---	---	---	---	---	---	---	---
17957057	6.85652	A	6.76694	A	6.57595	A	6.31673	A	6.57108	A	6.55659	A	6.70973	A	6.51538	A	6.32784	A	---	---	---	---	EGW15193	ENSEMBL	I79_024595	100	100	16	16	FALSE	---	---	gi344161203	-	35362	41987	---	---	---	---	---	---	---	---	---	---	---	---	---
17957069	6.74615	A	6.96819	A	6.83686	A	6.97344	A	6.95771	A	6.89734	A	6.95771	A	7.04355	A	7.037	A	---	---	---	---	EGW15194	ENSEMBL	I79_024596	100	100	15	15	FALSE	---	---	gi344161203	+	47420	50506	XM_003515163	G3IL35	---	---	---	---	---	---	---	---	---	---	---
17957073	6.60482	A	6.55415	A	6.78701	A	6.55078	A	6.52885	A	6.54329	A	6.54567	A	6.77705	A	6.55415	A	---	---	---	---	EGW15195	ENSEMBL	I79_024597	100	100	24	24	FALSE	---	---	gi344161203	-	47620	47772	---	---	---	---	---	---	---	---	---	---	---	---	---
17957075	5.09495	A	4.87657	A	5.04697	A	4.899	A	4.90021	A	5.10194	A	5.33167	A	4.58745	A	4.80097	A	---	---	---	---	EGW15196	ENSEMBL	I79_024598	100	100	20	20	FALSE	---	---	gi344161203	+	55469	65522	---	---	---	---	---	---	---	---	---	---	---	---	---
17957080	5.11517	A	4.94152	A	6.02314	A	5.03454	A	4.60068	A	5.39956	A	5.5033	A	5.12093	A	5.06547	A	---	---	---	---	EGW14808	ENSEMBL	I79_024593	100	100	16	16	FALSE	---	---	gi344161204	-	51958	66215	---	---	---	---	---	---	---	---	---	---	---	---	---
17957087	6.61183	A	6.43201	A	6.52191	A	6.46059	A	6.57127	A	6.39199	A	6.37988	A	6.36146	A	6.47353	A	---	---	---	---	EGW14709	ENSEMBL	I79_024591	100	100	20	20	FALSE	---	---	gi344161205	-	445	606	---	---	---	---	---	---	---	---	---	---	---	---	---
17957089	6.41145	A	5.91854	A	6.15261	A	5.86229	A	6.08851	A	6.12082	A	5.97441	A	5.97234	A	6.22557	A	---	---	---	---	EGW14351	ENSEMBL	I79_024589	100	100	18	18	FALSE	---	---	gi344161207	-	19188	19541	---	---	---	---	---	---	---	---	---	---	---	---	---
17957091	7.91745	A	7.8118	A	7.72286	A	8.37302	A	8.14084	A	8.09324	A	7.97323	A	8.45618	A	8.24559	A	---	---	---	---	EGW14352	ENSEMBL	I79_024590	100	100	15	15	FALSE	---	---	gi344161207	-	54020	55457	---	---	---	---	---	---	---	---	---	---	---	---	---
17957095	4.70942	A	4.5142	A	4.67797	A	4.79992	A	4.69981	A	4.86738	A	4.68884	A	4.69981	A	4.69981	A	XM_003515687	Centrin-1	centrin-1-like	---	XM_003515687	RefSeq	PREDICTED: Cricetulus griseus centrin-1-like (LOC100768500), mRNA.	84	84	21	25	FALSE	---	---	gi344161209	-	341	859	XM_003515687	G3IN55	---	---	---	---	---	---	GO:0003676 // GO:0005509 // GO:0005524 // GO:0008026	nucleic acid binding // calcium ion binding // ATP binding // ATP-dependent helicase activity	inferred from electronic annotation // inferred from electronic annotation // inferred from electronic annotation // inferred from electronic annotation	---	---
17957097	7.49658	A	7.20674	A	7.36533	A	7.29246	A	7.20396	A	7.41146	A	7.39739	A	7.28282	A	7.34661	A	---	---	---	---	EGW08745	ENSEMBL	I79_024585	100	100	22	22	FALSE	---	---	gi344161216	+	1215	2000	---	---	---	---	---	---	---	---	---	---	---	---	---
[truncated: 29,411 more rows]
[truncated: 7 more columns]
